# Supplementary material for: The Prolyl Isomerase Pin1 Promotes the Herpesvirus-Induced Phosphorylation-Dependent Disassembly of the Nuclear Lamina Required for Nucleocytoplasmic Egress
Source: PLoS Pathog. 2016 Aug 24;12(8):e1005825. doi: 10.1371/journal.ppat.1005825 (PMC4996521; doi:10.1371/journal.ppat.1005825)
Supplement: S2 Dataset — Signal intensities were determined for infected and surrounding uninfected cells from maximum projections of confocal z-series for the indicated viruses. The first index card shows a summary of mean signal intensities and mean percentages of cells with increased lamin phosphorylation from three independent experiments for each virus. Note that Table 2 contains the mean values ± standard deviation of three independent experiments. The following index cards show the signal intensities of individual cells for each virus setting. P values were determined by Student’s t-test. (XLSX) [file ppat.1005825.s010.xlsx]

## Sheet: Summary pS392
HSV1	Mean pS392 signal		Cells with increased pS392 signals
Experiment	Uninfected	Infected	Uninfected	Infected
HSV1-pS392-A	1	1.68076	0.146341	0.767857
HSV1-pS392-B	1	2.52005	0.155172	0.957447
HSV1-pS392-C	1	2.14291	0.206349	0.861538
Mean	1	2.11457	0.169288	0.862281
SD	0	0.420362	0.0323985	0.094797
p-value	0.01		0.0003
HSV1DUS3	Mean pS392 signal		Cells with increased pS392 signals
Experiment	Uninfected	Infected	Uninfected	Infected
HSV1DUS3-pS392-A	1	1.34798	0.125	0.556701
HSV1DUS3-pS392-B	1	1.21619	0.176471	0.404959
HSV1DUS3-pS392-C	1	1.43432	0.130435	0.576923
Mean	1	1.33283	0.143968	0.512861
SD	0	0.109848	0.0282785	0.0939915
p-value	0.0055		0.0029
HCMV AD	Mean pS392 signal		Cells with increased pS392 signals
Experiment	Uninfected	Infected	Uninfected	Infected
HCMV AD-pS392-A	1	0.982376	0.2	0.186335
HCMV AD-pS392-B	1	1.01158	0.136986	0.165414
HCMV AD-pS392-C	1	0.956849	0.146067	0.141176
Mean	1	0.983602	0.161018	0.164308
SD	0	0.0273862	0.0340635	0.0225997
p-value	0.32		0.9
HCMV TB	Mean pS392 signal		Cells with increased pS392 signals
Experiment	Uninfected	Infected	Uninfected	Infected
HCMV TB-pS392-A	1	0.932374	0.131387	0.125
HCMV TB-pS392-B	1	1.02816	0.139535	0.186916
HCMV TB-pS392-C	1	0.967714	0.189781	0.146067
Mean	1	0.976082	0.153568	0.152661
SD	0	0.0484382	0.0316253	0.0314802
p-value	0.47		0.97
HCMVDUL97	Mean pS392 signal		Cells with increased pS392 signals
Experiment	Uninfected	Infected	Uninfected	Infected
HCMVDUL97-pS392-A	1	0.59626	0.158416	0.025
HCMVDUL97-pS392-B	1	0.628515	0.180723	0
HCMVDUL97-pS392-C	1	0.622578	0.181818	0.029703
Mean	1	0.615784	0.173652	0.0182343
SD	0	0.0171675	0.0132065	0.0159655
p-value	< 0.0001		0.0002
HHV6A	Mean pS392 signal		Cells with increased pS392 signals
Experiment	Uninfected	Infected	Uninfected	Infected
HHV6A-pS392-A	1	1.08246	0.107143	0.173913
HHV6A-pS392-B	1	1.06833	0.147959	0.231481
HHV6A-pS392-C	1	1.0761	0.12963	0.129032
Mean	1	1.07563	0.128244	0.178142
SD	0	0.00707639	0.0204434	0.0513554
p-value	< 0.0001		0.19
RhCMV	Mean pS392 signal		Cells with increased pS392 signals
Experiment	Uninfected	Infected	Uninfected	Infected
RhCMV-pS392-A	1	0.848529	0.130631	0.04
RhCMV-pS392-B	1	0.922175	0.131902	0.117647
RhCMV-pS392-C	1	0.948764	0.173653	0.113208
Mean	1	0.90649	0.145395	0.0902849
SD	0	0.0519258	0.0244801	0.0436045
p-value	0.035		0.13

## Sheet: HSV1
HSV1-pS392-A											HSV1-pS392-B											HSV1-pS392-C
Uninfected				Infected							Uninfected				Infected
#	pS392	n=		#	pS392	n=					#	pS392	n=		#	pS392	n=					#	pS392	n=		#	pS392	n=
HSV1-pS392-A03-U-09	1.93519	1		HSV1-pS392-A03-I-02	2.69976	1		Uninfected (HSV1-pS392-A)			HSV1-pS392-B01-U-12	1.91764	1		HSV1-pS392-B02-I-05	4.94973	1		Uninfected (HSV1-pS392-B)			HSV1-pS392-C01-U-20	1.86049	1		HSV1-pS392-C01-I-03	3.77599	1		Uninfected (HSV1-pS392-C)
HSV1-pS392-A03-U-10	1.73472	2		HSV1-pS392-A02-I-02	2.56333	2		Mean	1		HSV1-pS392-B02-U-45	1.85203	2		HSV1-pS392-B02-I-15	3.97083	2		Mean	1		HSV1-pS392-C01-U-39	1.80602	2		HSV1-pS392-C01-I-10	3.70219	2		Mean	1
HSV1-pS392-A01-U-07	1.52357	3		HSV1-pS392-A02-I-04	2.43223	3		SD	0.344206		HSV1-pS392-B02-U-44	1.82986	3		HSV1-pS392-B02-I-23	3.51186	3		SD	0.368487		HSV1-pS392-C02-U-17	1.78643	3		HSV1-pS392-C01-I-07	3.6731	3		SD	0.368545
HSV1-pS392-A01-U-15	1.51343	4		HSV1-pS392-A02-I-05	2.41647	4		n=	41		HSV1-pS392-B02-U-42	1.66416	4		HSV1-pS392-B02-I-01	3.47701	4		n=	58		HSV1-pS392-C01-U-14	1.76103	4		HSV1-pS392-C01-I-06	3.57834	4		n=	63
HSV1-pS392-A02-U-13	1.48361	5		HSV1-pS392-A03-I-12	2.29304	5		Increased	0.146341		HSV1-pS392-B02-U-46	1.59136	5		HSV1-pS392-B02-I-04	3.47081	5		Increased	0.155172		HSV1-pS392-C01-U-41	1.73005	5		HSV1-pS392-C01-I-04	3.43128	5		Increased	0.206349
HSV1-pS392-A02-U-11	1.43004	6		HSV1-pS392-A02-I-20	2.18701	6					HSV1-pS392-B02-U-34	1.58553	6		HSV1-pS392-B02-I-02	3.41398	6					HSV1-pS392-C01-U-24	1.64107	6		HSV1-pS392-C01-I-31	3.38394	6
HSV1-pS392-A02-U-12	1.33119	7		HSV1-pS392-A03-I-05	2.18428	7					HSV1-pS392-B02-U-40	1.55895	7		HSV1-pS392-B02-I-32	3.4013	7					HSV1-pS392-C01-U-46	1.59365	7		HSV1-pS392-C01-I-19	3.3339	7
HSV1-pS392-A01-U-09	1.29467	8		HSV1-pS392-A03-I-15	2.15789	8		Infected (HSV1-pS392-A)			HSV1-pS392-B02-U-43	1.52927	8		HSV1-pS392-B02-I-09	3.26669	8		Infected (HSV1-pS392-B)			HSV1-pS392-C01-U-01	1.55173	8		HSV1-pS392-C01-I-32	3.26985	8		Infected (HSV1-pS392-C)
HSV1-pS392-A02-U-04	1.21457	9		HSV1-pS392-A02-I-06	2.14369	9		mean	1.68076		HSV1-pS392-B01-U-04	1.37076	9		HSV1-pS392-B02-I-10	3.24255	9		mean	2.52005		HSV1-pS392-C01-U-43	1.46348	9		HSV1-pS392-C01-I-02	3.21782	9		mean	2.14291
HSV1-pS392-A02-U-03	1.19449	10		HSV1-pS392-A01-I-03	2.10939	10		SD	0.471785		HSV1-pS392-B02-U-38	1.36206	10		HSV1-pS392-B02-I-06	3.22264	10		SD	0.789377		HSV1-pS392-C02-U-13	1.42886	10		HSV1-pS392-C01-I-16	2.962	10		SD	0.732049
HSV1-pS392-A01-U-12	1.16267	11		HSV1-pS392-A03-I-06	2.08305	11		n=	56		HSV1-pS392-B02-U-41	1.33134	11		HSV1-pS392-B02-I-28	3.20902	11		n=	47		HSV1-pS392-C02-U-10	1.4214	11		HSV1-pS392-C01-I-01	2.89768	11		n=	65
HSV1-pS392-A01-U-16	1.14051	12		HSV1-pS392-A02-I-07	2.05236	12		Increased	0.767857		HSV1-pS392-B01-U-11	1.29286	12		HSV1-pS392-B02-I-08	3.15989	12		Increased	0.957447		HSV1-pS392-C01-U-09	1.40223	12		HSV1-pS392-C02-I-07	2.87531	12		Increased	0.861538
HSV1-pS392-A01-U-11	1.14019	13		HSV1-pS392-A02-I-01	2.04149	13					HSV1-pS392-B01-U-10	1.25793	13		HSV1-pS392-B02-I-22	3.06454	13					HSV1-pS392-C01-U-44	1.38019	13		HSV1-pS392-C01-I-15	2.76182	13
HSV1-pS392-A03-U-05	1.11486	14		HSV1-pS392-A02-I-08	2.03744	14					HSV1-pS392-B01-U-08	1.20788	14		HSV1-pS392-B02-I-07	2.98066	14					HSV1-pS392-C02-U-06	1.34859	14		HSV1-pS392-C01-I-05	2.68161	14
HSV1-pS392-A01-U-08	1.09701	15		HSV1-pS392-A03-I-13	2.03632	15					HSV1-pS392-B02-U-37	1.18828	15		HSV1-pS392-B01-I-08	2.96968	15					HSV1-pS392-C01-U-37	1.26041	15		HSV1-pS392-C01-I-35	2.60203	15
HSV1-pS392-A01-U-17	1.07113	16		HSV1-pS392-A02-I-03	2.01104	16					HSV1-pS392-B02-U-32	1.18039	16		HSV1-pS392-B02-I-29	2.95971	16					HSV1-pS392-C01-U-42	1.24975	16		HSV1-pS392-C02-I-02	2.60024	16
HSV1-pS392-A02-U-08	1.05672	17		HSV1-pS392-A03-I-07	2.00496	17					HSV1-pS392-B02-U-16	1.17663	17		HSV1-pS392-B02-I-16	2.929	17					HSV1-pS392-C01-U-04	1.22527	17		HSV1-pS392-C01-I-33	2.5836	17
HSV1-pS392-A03-U-02	1.04103	18		HSV1-pS392-A03-I-09	1.99764	18					HSV1-pS392-B02-U-28	1.1416	18		HSV1-pS392-B02-I-27	2.92477	18					HSV1-pS392-C01-U-10	1.2054	18		HSV1-pS392-C02-I-09	2.58314	18
HSV1-pS392-A02-U-10	1.03506	19		HSV1-pS392-A02-I-15	1.94634	19					HSV1-pS392-B02-U-29	1.13474	19		HSV1-pS392-B02-I-30	2.79824	19					HSV1-pS392-C02-U-07	1.20412	19		HSV1-pS392-C01-I-23	2.48017	19
HSV1-pS392-A01-U-14	1.03356	20		HSV1-pS392-A03-I-08	1.89507	20					HSV1-pS392-B02-U-10	1.10815	20		HSV1-pS392-B01-I-07	2.79574	20					HSV1-pS392-C01-U-05	1.14677	20		HSV1-pS392-C02-I-24	2.35556	20
HSV1-pS392-A01-U-13	1.00641	21		HSV1-pS392-A03-I-10	1.87813	21					HSV1-pS392-B02-U-39	1.09857	21		HSV1-pS392-B02-I-21	2.74892	21					HSV1-pS392-C01-U-06	1.1054	21		HSV1-pS392-C02-I-25	2.3058	21
HSV1-pS392-A01-U-18	0.96931	22		HSV1-pS392-A01-I-08	1.82015	22					HSV1-pS392-B02-U-14	1.09679	22		HSV1-pS392-B02-I-12	2.6284	22					HSV1-pS392-C01-U-13	1.04795	22		HSV1-pS392-C02-I-05	2.30195	22
HSV1-pS392-A02-U-07	0.949044	23		HSV1-pS392-A02-I-09	1.81982	23					HSV1-pS392-B02-U-22	1.0703	23		HSV1-pS392-B02-I-19	2.45359	23					HSV1-pS392-C02-U-15	1.03525	23		HSV1-pS392-C01-I-09	2.30086	23
HSV1-pS392-A01-U-03	0.942381	24		HSV1-pS392-A02-I-22	1.81928	24					HSV1-pS392-B02-U-35	1.06889	24		HSV1-pS392-B02-I-14	2.34049	24					HSV1-pS392-C02-U-11	1.0135	24		HSV1-pS392-C01-I-08	2.29679	24
HSV1-pS392-A03-U-01	0.887402	25		HSV1-pS392-A03-I-03	1.79388	25					HSV1-pS392-B02-U-36	1.06654	25		HSV1-pS392-B01-I-12	2.31116	25					HSV1-pS392-C02-U-03	0.988868	25		HSV1-pS392-C02-I-14	2.29465	25
HSV1-pS392-A02-U-06	0.839055	26		HSV1-pS392-A01-I-02	1.78631	26					HSV1-pS392-B02-U-33	1.03573	26		HSV1-pS392-B02-I-11	2.235	26					HSV1-pS392-C01-U-11	0.971977	26		HSV1-pS392-C01-I-34	2.28099	26
HSV1-pS392-A01-U-06	0.832022	27		HSV1-pS392-A03-I-17	1.78489	27					HSV1-pS392-B02-U-20	0.953255	27		HSV1-pS392-B01-I-04	2.1963	27					HSV1-pS392-C01-U-45	0.94831	27		HSV1-pS392-C01-I-12	2.25407	27
HSV1-pS392-A03-U-06	0.787304	28		HSV1-pS392-A03-I-01	1.77167	28					HSV1-pS392-B01-U-05	0.936463	28		HSV1-pS392-B01-I-15	2.13646	28					HSV1-pS392-C01-U-40	0.926359	28		HSV1-pS392-C01-I-36	2.18505	28
HSV1-pS392-A01-U-10	0.756627	29		HSV1-pS392-A03-I-04	1.76335	29					HSV1-pS392-B02-U-01	0.925544	29		HSV1-pS392-B01-I-06	2.1227	29					HSV1-pS392-C02-U-09	0.926046	29		HSV1-pS392-C01-I-26	2.17575	29
HSV1-pS392-A01-U-05	0.734656	30		HSV1-pS392-A01-I-12	1.71207	30					HSV1-pS392-B02-U-17	0.900651	30		HSV1-pS392-B02-I-24	2.10274	30					HSV1-pS392-C01-U-33	0.914707	30		HSV1-pS392-C01-I-25	2.15994	30
HSV1-pS392-A03-U-07	0.710807	31		HSV1-pS392-A02-I-11	1.70698	31					HSV1-pS392-B02-U-09	0.892291	31		HSV1-pS392-B01-I-11	2.09604	31					HSV1-pS392-C02-U-12	0.891657	31		HSV1-pS392-C02-I-23	2.07529	31
HSV1-pS392-A02-U-05	0.704865	32		HSV1-pS392-A03-I-14	1.55613	32					HSV1-pS392-B02-U-27	0.879798	32		HSV1-pS392-B02-I-20	2.07108	32					HSV1-pS392-C02-U-14	0.878939	32		HSV1-pS392-C01-I-27	2.05371	32
HSV1-pS392-A02-U-02	0.695731	33		HSV1-pS392-A01-I-04	1.55082	33					HSV1-pS392-B01-U-03	0.873682	33		HSV1-pS392-B01-I-10	1.95488	33					HSV1-pS392-C01-U-17	0.8531	33		HSV1-pS392-C01-I-30	2.03411	33
HSV1-pS392-A01-U-04	0.68753	34		HSV1-pS392-A03-I-16	1.54182	34					HSV1-pS392-B02-U-25	0.869089	34		HSV1-pS392-B02-I-31	1.95376	34					HSV1-pS392-C01-U-02	0.849577	34		HSV1-pS392-C02-I-16	1.99072	34
HSV1-pS392-A01-U-02	0.653723	35		HSV1-pS392-A01-I-01	1.53797	35					HSV1-pS392-B02-U-21	0.848799	35		HSV1-pS392-B01-I-02	1.91665	35					HSV1-pS392-C01-U-32	0.835033	35		HSV1-pS392-C02-I-06	1.98154	35
HSV1-pS392-A03-U-04	0.624191	36		HSV1-pS392-A01-I-06	1.51228	36					HSV1-pS392-B02-U-03	0.817988	36		HSV1-pS392-B01-I-05	1.90758	36					HSV1-pS392-C01-U-21	0.822116	36		HSV1-pS392-C01-I-13	1.9519	36
HSV1-pS392-A02-U-09	0.623819	37		HSV1-pS392-A01-I-05	1.49758	37					HSV1-pS392-B02-U-30	0.815264	37		HSV1-pS392-B02-I-03	1.88631	37					HSV1-pS392-C01-U-03	0.785983	37		HSV1-pS392-C01-I-18	1.91207	37
HSV1-pS392-A03-U-03	0.607646	38		HSV1-pS392-A01-I-11	1.48303	38					HSV1-pS392-B01-U-06	0.809469	38		HSV1-pS392-B02-I-26	1.79642	38					HSV1-pS392-C01-U-36	0.770626	38		HSV1-pS392-C02-I-04	1.90116	38
HSV1-pS392-A03-U-08	0.556848	39		HSV1-pS392-A01-I-13	1.45983	39					HSV1-pS392-B02-U-26	0.74904	39		HSV1-pS392-B02-I-13	1.76767	39					HSV1-pS392-C02-U-02	0.762093	39		HSV1-pS392-C02-I-01	1.87645	39
HSV1-pS392-A02-U-01	0.441803	40		HSV1-pS392-A01-I-15	1.45053	40					HSV1-pS392-B02-U-31	0.74904	40		HSV1-pS392-B01-I-09	1.76571	40					HSV1-pS392-C01-U-28	0.753644	40		HSV1-pS392-C01-I-21	1.80864	40
HSV1-pS392-A01-U-01	0.440606	41		HSV1-pS392-A03-I-11	1.4344	41					HSV1-pS392-B02-U-04	0.747349	41		HSV1-pS392-B01-I-13	1.71168	41					HSV1-pS392-C01-U-25	0.75265	41		HSV1-pS392-C02-I-19	1.80552	41
				HSV1-pS392-A01-I-09	1.41133	42					HSV1-pS392-B02-U-11	0.744343	42		HSV1-pS392-B02-I-25	1.65627	42					HSV1-pS392-C01-U-30	0.744791	42		HSV1-pS392-C01-I-24	1.78542	42
				HSV1-pS392-A01-I-16	1.36098	43					HSV1-pS392-B02-U-13	0.726683	43		HSV1-pS392-B01-I-03	1.55512	43					HSV1-pS392-C01-U-22	0.740365	43		HSV1-pS392-C01-I-20	1.75823	43
				HSV1-pS392-A02-I-19	1.32379	44					HSV1-pS392-B02-U-15	0.705172	44		HSV1-pS392-B02-I-17	1.43599	44					HSV1-pS392-C02-U-05	0.728011	44		HSV1-pS392-C01-I-29	1.73176	44
				HSV1-pS392-A02-I-13	1.2449	45					HSV1-pS392-B02-U-07	0.70489	45		HSV1-pS392-B01-I-01	1.3735	45					HSV1-pS392-C01-U-08	0.723744	45		HSV1-pS392-C02-I-11	1.7067	45
				HSV1-pS392-A01-I-07	1.22702	46					HSV1-pS392-B02-U-24	0.683849	46		HSV1-pS392-B01-I-14	1.30336	46					HSV1-pS392-C01-U-27	0.71995	46		HSV1-pS392-C02-I-08	1.68891	46
				HSV1-pS392-A02-I-17	1.22047	47					HSV1-pS392-B02-U-18	0.66431	47		HSV1-pS392-B02-I-18	1.29574	47					HSV1-pS392-C01-U-16	0.71742	47		HSV1-pS392-C01-I-11	1.68868	47
				HSV1-pS392-A02-I-14	1.18	48					HSV1-pS392-B02-U-12	0.63876	48									HSV1-pS392-C01-U-31	0.716698	48		HSV1-pS392-C02-I-10	1.68503	48
				HSV1-pS392-A01-I-10	1.08264	49					HSV1-pS392-B01-U-09	0.632982	49									HSV1-pS392-C01-U-18	0.715252	49		HSV1-pS392-C02-I-27	1.67465	49
				HSV1-pS392-A02-I-16	0.995251	50					HSV1-pS392-B02-U-23	0.628051	50									HSV1-pS392-C01-U-12	0.71453	50		HSV1-pS392-C01-I-14	1.58154	50
				HSV1-pS392-A02-I-21	0.980799	51					HSV1-pS392-B02-U-05	0.621664	51									HSV1-pS392-C02-U-08	0.701038	51		HSV1-pS392-C02-I-12	1.56718	51
				HSV1-pS392-A02-I-12	0.97629	52					HSV1-pS392-B01-U-07	0.616232	52									HSV1-pS392-C01-U-38	0.689688	52		HSV1-pS392-C02-I-03	1.55569	52
				HSV1-pS392-A02-I-10	0.867728	53					HSV1-pS392-B01-U-02	0.604655	53									HSV1-pS392-C01-U-29	0.660421	53		HSV1-pS392-C01-I-22	1.53213	53
				HSV1-pS392-A01-I-14	0.833868	54					HSV1-pS392-B02-U-08	0.588598	54									HSV1-pS392-C01-U-19	0.652742	54		HSV1-pS392-C02-I-18	1.52618	54
				HSV1-pS392-A01-I-17	0.814648	55					HSV1-pS392-B02-U-06	0.556379	55									HSV1-pS392-C01-U-23	0.64949	55		HSV1-pS392-C02-I-21	1.5127	55
				HSV1-pS392-A02-I-18	0.628906	56					HSV1-pS392-B02-U-02	0.497669	56									HSV1-pS392-C02-U-16	0.639406	56		HSV1-pS392-C01-I-17	1.44243	56
											HSV1-pS392-B01-U-01	0.479451	57									HSV1-pS392-C02-U-01	0.634142	57		HSV1-pS392-C01-I-28	1.36664	57
											HSV1-pS392-B02-U-19	0.42036	58									HSV1-pS392-C01-U-07	0.628443	58		HSV1-pS392-C01-I-37	1.34568	58
																						HSV1-pS392-C01-U-35	0.624649	59		HSV1-pS392-C02-I-28	1.26717	59
																						HSV1-pS392-C02-U-04	0.611664	60		HSV1-pS392-C02-I-13	1.19209	60
																						HSV1-pS392-C01-U-26	0.598543	61		HSV1-pS392-C02-I-22	1.15812	61
																						HSV1-pS392-C01-U-15	0.559881	62		HSV1-pS392-C02-I-17	1.05815	62
																						HSV1-pS392-C01-U-34	0.528445	63		HSV1-pS392-C02-I-26	1.05265	63
																										HSV1-pS392-C02-I-15	0.879054	64
																										HSV1-pS392-C02-I-20	0.835712	65
										Note: Marker line indicates values over threshold (mean + SD uninfected)

## Sheet: HSV1delUS3
HSV1DUS3-pS392-A											HSV1DUS3-pS392-B											HSV1DUS3-pS392-C
Uninfected				Infected							Uninfected				Infected
#	pS392	n=		#	pS392	n=					#	pS392	n=		#	pS392	n=					#	pS392	n=		#	pS392	n=
DUS3-pS392-A05-U-03	1.43519	1		DUS3-pS392-A05-I-15	3.04649	1		Uninfected (HSV1DUS3-pS392-A)			DUS3-pS392-B02-U-13	1.78043	1		DUS3-pS22-B03-I-11	2.93891	1		Uninfected (HSV1DUS3-pS392-B)			DUS3-pS392-C05-U-07	1.85473	1		DUS3-pS22-C05-I-04	2.92307	1		Uninfected (HSV1DUS3-pS392-C)
DUS3-pS392-A03-U-05	1.39749	2		DUS3-pS392-A02-I-09	2.86925	2		Mean	1		DUS3-pS392-B04-U-13	1.6466	2		DUS3-pS22-B02-I-17	2.555	2		Mean	1		DUS3-pS392-C05-U-12	1.41805	2		DUS3-pS22-C04-I-13	2.50652	2		Mean	1
DUS3-pS392-A05-U-02	1.36907	3		DUS3-pS392-A04-I-03	2.25052	3		SD	0.274214		DUS3-pS392-B01-U-06	1.60496	3		DUS3-pS22-B03-I-01	2.37561	3		SD	0.307087		DUS3-pS392-C01-U-07	1.38541	3		DUS3-pS22-C04-I-16	2.43784	3		SD	0.27422
DUS3-pS392-A02-U-01	1.26017	4		DUS3-pS392-A05-I-05	2.13705	4		n=	24		DUS3-pS392-B02-U-11	1.54541	4		DUS3-pS22-B03-I-07	2.31945	4		n=	68		DUS3-pS392-C01-U-04	1.31601	4		DUS3-pS22-C03-I-07	2.42101	4		n=	46
DUS3-pS392-A02-U-05	1.25728	5		DUS3-pS392-A04-I-11	2.03413	5		Increased	0.125		DUS3-pS392-B03-U-01	1.50279	5		DUS3-pS22-B03-I-04	2.31338	5		Increased	0.176471		DUS3-pS392-C03-U-04	1.28431	5		DUS3-pS22-C05-I-19	2.41853	5		Increased	0.130435
DUS3-pS392-A01-U-03	1.2404	6		DUS3-pS392-A02-I-07	2.02033	6					DUS3-pS392-B05-U-16	1.47154	6		DUS3-pS22-B02-I-07	2.21719	6					DUS3-pS392-C05-U-11	1.27516	6		DUS3-pS22-C01-I-09	2.30346	6
DUS3-pS392-A03-U-01	1.21621	7		DUS3-pS392-A04-I-14	1.98899	7					DUS3-pS392-B04-U-18	1.42599	7		DUS3-pS22-B02-I-13	2.17552	7					DUS3-pS392-C02-U-08	1.2476	7		DUS3-pS22-C05-I-10	2.28389	7
DUS3-pS392-A04-U-04	1.18105	8		DUS3-pS392-A04-I-12	1.93914	8		Infected (HSV1DUS3-pS392-A)			DUS3-pS392-B05-U-17	1.42009	8		DUS3-pS22-B02-I-11	2.09254	8		Infected (HSV1DUS3-pS392-B)			DUS3-pS392-C03-U-08	1.2446	8		DUS3-pS22-C05-I-05	2.28364	8		Infected (HSV1DUS3-pS392-C)
DUS3-pS392-A03-U-03	1.13514	9		DUS3-pS392-A02-I-06	1.9291	9		mean	1.34798		DUS3-pS392-B04-U-19	1.4139	9		DUS3-pS22-B02-I-03	1.94075	9		mean	1.21619		DUS3-pS392-C02-U-09	1.20946	9		DUS3-pS22-C04-I-06	2.25437	9		mean	1.43432
DUS3-pS392-A02-U-04	1.12506	10		DUS3-pS392-A04-I-13	1.91897	10		SD	0.44105		DUS3-pS392-B03-U-04	1.38386	10		DUS3-pS22-B04-I-05	1.86448	10		SD	0.478211		DUS3-pS392-C04-U-03	1.19818	10		DUS3-pS22-C05-I-06	2.24891	10		SD	0.493401
DUS3-pS392-A01-U-02	1.01757	11		DUS3-pS392-A04-I-02	1.91267	11		n=	97		DUS3-pS392-B04-U-03	1.35664	11		DUS3-pS22-B03-I-05	1.8457	11		n=	121		DUS3-pS392-C02-U-04	1.18215	11		DUS3-pS22-C04-I-04	2.23778	11		n=	130
DUS3-pS392-A05-U-05	0.990582	12		DUS3-pS392-A04-I-17	1.81323	12		Increased	0.556701		DUS3-pS392-B04-U-12	1.31204	12		DUS3-pS22-B01-I-14	1.82683	12		Increased	0.404959		DUS3-pS392-C01-U-05	1.17229	12		DUS3-pS22-C05-I-07	2.22501	12		Increased	0.576923
DUS3-pS392-A03-U-06	0.972911	13		DUS3-pS392-A02-I-08	1.81114	13					DUS3-pS392-B04-U-07	1.30462	13		DUS3-pS22-B01-I-11	1.8147	13					DUS3-pS392-C01-U-02	1.16735	13		DUS3-pS22-C05-I-09	2.2138	13
DUS3-pS392-A04-U-02	0.953903	14		DUS3-pS392-A02-I-12	1.78211	14					DUS3-pS392-B02-U-09	1.30344	14		DUS3-pS22-B04-I-03	1.8095	14					DUS3-pS392-C05-U-04	1.14804	14		DUS3-pS22-C05-I-13	2.18633	14
DUS3-pS392-A04-U-01	0.941183	15		DUS3-pS392-A03-I-05	1.77494	15					DUS3-pS392-B04-U-09	1.26196	15		DUS3-pS22-B02-I-05	1.74428	15					DUS3-pS392-C03-U-03	1.14255	15		DUS3-pS22-C04-I-20	2.18256	15
DUS3-pS392-A04-U-03	0.92386	16		DUS3-pS392-A04-I-04	1.74255	16					DUS3-pS392-B05-U-19	1.24931	16		DUS3-pS22-B01-I-17	1.73927	16					DUS3-pS392-C02-U-11	1.13104	16		DUS3-pS22-C04-I-15	2.17182	16
DUS3-pS392-A05-U-04	0.890211	17		DUS3-pS392-A05-I-19	1.72119	17					DUS3-pS392-B05-U-21	1.23599	17		DUS3-pS22-B05-I-01	1.73064	17					DUS3-pS392-C02-U-12	1.12714	17		DUS3-pS22-C05-I-20	2.16711	17
DUS3-pS392-A03-U-04	0.848325	18		DUS3-pS392-A01-I-05	1.70377	18					DUS3-pS392-B05-U-12	1.2025	18		DUS3-pS22-B04-I-18	1.69885	18					DUS3-pS392-C04-U-06	1.11467	18		DUS3-pS22-C01-I-06	2.04835	18
DUS3-pS392-A05-U-06	0.816753	19		DUS3-pS392-A05-I-08	1.67177	19					DUS3-pS392-B02-U-02	1.19644	19		DUS3-pS22-B04-I-14	1.68299	19					DUS3-pS392-C02-U-10	1.11368	19		DUS3-pS22-C04-I-03	2.04615	19
DUS3-pS392-A02-U-03	0.748878	20		DUS3-pS392-A05-I-07	1.6682	20					DUS3-pS392-B05-U-03	1.18481	20		DUS3-pS22-B04-I-01	1.64775	20					DUS3-pS392-C02-U-07	1.08656	20		DUS3-pS22-C05-I-11	2.01499	20
DUS3-pS392-A01-U-01	0.74203	21		DUS3-pS392-A03-I-09	1.65831	21					DUS3-pS392-B04-U-16	1.13842	21		DUS3-pS22-B01-I-05	1.64276	21					DUS3-pS392-C04-U-04	1.07401	21		DUS3-pS22-C04-I-12	2.00875	21
DUS3-pS392-A02-U-02	0.608619	22		DUS3-pS392-A05-I-12	1.60456	22					DUS3-pS392-B05-U-06	1.13071	22		DUS3-pS22-B05-I-06	1.58886	22					DUS3-pS392-C04-U-05	1.05837	22		DUS3-pS22-C05-I-15	1.96387	22
DUS3-pS392-A05-U-01	0.498191	23		DUS3-pS392-A05-I-06	1.5824	23					DUS3-pS392-B01-U-08	1.13006	23		DUS3-pS22-B02-I-23	1.54493	23					DUS3-pS392-C04-U-02	1.04762	23		DUS3-pS22-C04-I-08	1.94483	23
DUS3-pS392-A03-U-02	0.429922	24		DUS3-pS392-A01-I-08	1.54073	24					DUS3-pS392-B05-U-18	1.09951	24		DUS3-pS22-B02-I-09	1.54157	24					DUS3-pS392-C03-U-07	1.03631	24		DUS3-pS22-C05-I-16	1.93886	24
				DUS3-pS392-A03-I-13	1.53503	25					DUS3-pS392-B02-U-10	1.08211	25		DUS3-pS22-B01-I-01	1.53953	25					DUS3-pS392-C05-U-05	0.990987	25		DUS3-pS22-C04-I-01	1.92144	25
				DUS3-pS392-A02-I-01	1.53365	26					DUS3-pS392-B01-U-05	1.05976	26		DUS3-pS22-B04-I-11	1.53892	26					DUS3-pS392-C05-U-02	0.973003	26		DUS3-pS22-C02-I-15	1.8852	26
				DUS3-pS392-A03-I-06	1.52946	27					DUS3-pS392-B01-U-07	1.03958	27		DUS3-pS22-B04-I-10	1.53185	27					DUS3-pS392-C02-U-06	0.941331	27		DUS3-pS22-C02-I-09	1.84453	27
				DUS3-pS392-A05-I-14	1.50518	28					DUS3-pS392-B05-U-04	1.03327	28		DUS3-pS22-B03-I-09	1.51764	28					DUS3-pS392-C01-U-06	0.938223	28		DUS3-pS22-C05-I-14	1.81691	28
				DUS3-pS392-A04-I-05	1.49352	29					DUS3-pS392-B04-U-04	1.02504	29		DUS3-pS22-B04-I-02	1.51611	29					DUS3-pS392-C02-U-05	0.881151	29		DUS3-pS22-C04-I-05	1.77823	29
				DUS3-pS392-A03-I-04	1.49177	30					DUS3-pS392-B04-U-10	1.01602	30		DUS3-pS22-B03-I-02	1.5145	30					DUS3-pS392-C05-U-09	0.860293	30		DUS3-pS22-C05-I-12	1.76616	30
				DUS3-pS392-A03-I-10	1.48695	31					DUS3-pS392-B04-U-14	0.988989	31		DUS3-pS22-B04-I-04	1.51257	31					DUS3-pS392-C03-U-01	0.855328	31		DUS3-pS22-C01-I-04	1.76539	31
				DUS3-pS392-A02-I-05	1.47825	32					DUS3-pS392-B05-U-08	0.988296	32		DUS3-pS22-B01-I-07	1.51253	32					DUS3-pS392-C01-U-08	0.835608	32		DUS3-pS22-C02-I-27	1.75967	32
				DUS3-pS392-A02-I-02	1.45663	33					DUS3-pS392-B05-U-13	0.970142	33		DUS3-pS22-B02-I-06	1.48993	33					DUS3-pS392-C03-U-05	0.827425	33		DUS3-pS22-C05-I-17	1.75742	33
				DUS3-pS392-A03-I-12	1.43935	34					DUS3-pS392-B05-U-11	0.959741	34		DUS3-pS22-B05-I-05	1.4689	34					DUS3-pS392-C02-U-02	0.822824	34		DUS3-pS22-C04-I-18	1.74994	34
				DUS3-pS392-A04-I-20	1.43871	35					DUS3-pS392-B05-U-05	0.951531	35		DUS3-pS22-B05-I-02	1.44801	35					DUS3-pS392-C05-U-01	0.805601	35		DUS3-pS22-C05-I-25	1.73081	35
				DUS3-pS392-A01-I-04	1.43687	36					DUS3-pS392-B01-U-04	0.947764	36		DUS3-pS22-B01-I-09	1.44267	36					DUS3-pS392-C03-U-06	0.805278	36		DUS3-pS22-C01-I-11	1.71606	36
				DUS3-pS392-A02-I-03	1.42887	37					DUS3-pS392-B02-U-07	0.946655	37		DUS3-pS22-B02-I-16	1.42088	37					DUS3-pS392-C03-U-02	0.804205	37		DUS3-pS22-C01-I-07	1.67198	37
				DUS3-pS392-A05-I-16	1.41254	38					DUS3-pS392-B05-U-09	0.898891	38		DUS3-pS22-B04-I-25	1.40284	38					DUS3-pS392-C05-U-10	0.775668	38		DUS3-pS22-C03-I-12	1.67192	38
				DUS3-pS392-A05-I-10	1.41001	39					DUS3-pS392-B02-U-14	0.886971	39		DUS3-pS22-B02-I-14	1.3875	39					DUS3-pS392-C05-U-03	0.761009	39		DUS3-pS22-C02-I-01	1.59464	39
				DUS3-pS392-A01-I-07	1.40984	40					DUS3-pS392-B02-U-05	0.886491	40		DUS3-pS22-B02-I-02	1.38137	40					DUS3-pS392-C01-U-01	0.747355	40		DUS3-pS22-C04-I-17	1.5851	40
				DUS3-pS392-A03-I-14	1.40696	41					DUS3-pS392-B02-U-06	0.882768	41		DUS3-pS22-B04-I-19	1.3709	41					DUS3-pS392-C02-U-03	0.678566	41		DUS3-pS22-C04-I-25	1.58306	41
				DUS3-pS392-A03-I-02	1.39727	42					DUS3-pS392-B03-U-06	0.874984	42		DUS3-pS22-B01-I-06	1.36441	42					DUS3-pS392-C05-U-06	0.634503	42		DUS3-pS22-C01-I-13	1.58263	42
				DUS3-pS392-A04-I-18	1.38209	43					DUS3-pS392-B05-U-14	0.846525	43		DUS3-pS22-B03-I-06	1.36262	43					DUS3-pS392-C02-U-01	0.578493	43		DUS3-pS22-C02-I-03	1.56889	43
				DUS3-pS392-A04-I-08	1.38034	44					DUS3-pS392-B05-U-01	0.840139	44		DUS3-pS22-B02-I-08	1.3618	44					DUS3-pS392-C04-U-01	0.507151	44		DUS3-pS22-C01-I-03	1.56345	44
				DUS3-pS392-A03-I-11	1.36767	45					DUS3-pS392-B04-U-01	0.838074	45		DUS3-pS22-B05-I-03	1.36042	45					DUS3-pS392-C05-U-08	0.502946	45		DUS3-pS22-C02-I-23	1.55806	45
				DUS3-pS392-A03-I-07	1.36671	46					DUS3-pS392-B05-U-20	0.837219	46		DUS3-pS22-B05-I-08	1.35431	46					DUS3-pS392-C01-U-03	0.437757	46		DUS3-pS22-C03-I-10	1.54499	46
				DUS3-pS392-A04-I-07	1.35309	47					DUS3-pS392-B03-U-05	0.827825	47		DUS3-pS22-B03-I-22	1.34733	47									DUS3-pS22-C03-I-23	1.51524	47
				DUS3-pS392-A01-I-01	1.34678	48					DUS3-pS392-B01-U-03	0.826383	48		DUS3-pS22-B02-I-01	1.3373	48									DUS3-pS22-C03-I-27	1.50509	48
				DUS3-pS392-A05-I-18	1.34677	49					DUS3-pS392-B02-U-12	0.812397	49		DUS3-pS22-B03-I-26	1.32521	49									DUS3-pS22-C02-I-13	1.50129	49
				DUS3-pS392-A05-I-09	1.33611	50					DUS3-pS392-B02-U-03	0.804351	50		DUS3-pS22-B04-I-06	1.28774	50									DUS3-pS22-C01-I-08	1.48769	50
				DUS3-pS392-A03-I-15	1.33411	51					DUS3-pS392-B05-U-02	0.785857	51		DUS3-pS22-B02-I-18	1.27113	51									DUS3-pS22-C03-I-13	1.47563	51
				DUS3-pS392-A04-I-01	1.32418	52					DUS3-pS392-B04-U-06	0.758111	52		DUS3-pS22-B02-I-10	1.27053	52									DUS3-pS22-C05-I-26	1.47262	52
				DUS3-pS392-A01-I-03	1.31667	53					DUS3-pS392-B01-U-02	0.733422	53		DUS3-pS22-B01-I-08	1.24896	53									DUS3-pS22-C04-I-10	1.47127	53
				DUS3-pS392-A04-I-10	1.28033	54					DUS3-pS392-B03-U-03	0.716487	54		DUS3-pS22-B02-I-04	1.23943	54									DUS3-pS22-C05-I-28	1.46437	54
				DUS3-pS392-A02-I-04	1.2636	55					DUS3-pS392-B03-U-02	0.694046	55		DUS3-pS22-B04-I-13	1.22318	55									DUS3-pS22-C04-I-26	1.45359	55
				DUS3-pS392-A05-I-02	1.25884	56					DUS3-pS392-B05-U-07	0.693532	56		DUS3-pS22-B04-I-07	1.20721	56									DUS3-pS22-C03-I-05	1.44616	56
				DUS3-pS392-A04-I-06	1.24569	57					DUS3-pS392-B04-U-15	0.687616	57		DUS3-pS22-B04-I-09	1.17846	57									DUS3-pS22-C01-I-02	1.43924	57
				DUS3-pS392-A04-I-15	1.23281	58					DUS3-pS392-B05-U-10	0.659868	58		DUS3-pS22-B04-I-08	1.17504	58									DUS3-pS22-C03-I-20	1.43212	58
				DUS3-pS392-A05-I-01	1.21165	59					DUS3-pS392-B01-U-01	0.658079	59		DUS3-pS22-B04-I-24	1.17424	59									DUS3-pS22-C03-I-28	1.43202	59
				DUS3-pS392-A05-I-20	1.18513	60					DUS3-pS392-B02-U-08	0.655922	60		DUS3-pS22-B03-I-28	1.16336	60									DUS3-pS22-C04-I-07	1.42285	60
				DUS3-pS392-A03-I-22	1.1764	61					DUS3-pS392-B02-U-04	0.64007	61		DUS3-pS22-B01-I-02	1.15706	61									DUS3-pS22-C05-I-01	1.42089	61
				DUS3-pS392-A05-I-11	1.14196	62					DUS3-pS392-B04-U-08	0.631607	62		DUS3-pS22-B04-I-12	1.13865	62									DUS3-pS22-C04-I-23	1.41959	62
				DUS3-pS392-A03-I-08	1.13784	63					DUS3-pS392-B04-U-05	0.627158	63		DUS3-pS22-B02-I-20	1.13748	63									DUS3-pS22-C02-I-10	1.37957	63
				DUS3-pS392-A01-I-19	1.13183	64					DUS3-pS392-B04-U-11	0.583583	64		DUS3-pS22-B04-I-30	1.12964	64									DUS3-pS22-C03-I-15	1.3765	64
				DUS3-pS392-A04-I-16	1.10965	65					DUS3-pS392-B02-U-01	0.576543	65		DUS3-pS22-B04-I-26	1.12416	65									DUS3-pS22-C01-I-01	1.37335	65
				DUS3-pS392-A01-I-14	1.10817	66					DUS3-pS392-B05-U-15	0.540539	66		DUS3-pS22-B03-I-18	1.0827	66									DUS3-pS22-C01-I-15	1.37061	66
				DUS3-pS392-A02-I-10	1.09115	67					DUS3-pS392-B04-U-02	0.521301	67		DUS3-pS22-B05-I-11	1.05316	67									DUS3-pS22-C03-I-04	1.36733	67
				DUS3-pS392-A01-I-16	1.09038	68					DUS3-pS392-B04-U-17	0.462327	68		DUS3-pS22-B03-I-21	1.01657	68									DUS3-pS22-C03-I-14	1.35377	68
				DUS3-pS392-A05-I-13	1.08862	69									DUS3-pS22-B04-I-27	1.01294	69									DUS3-pS22-C01-I-05	1.35109	69
				DUS3-pS392-A03-I-20	1.08302	70									DUS3-pS22-B04-I-20	1.00188	70									DUS3-pS22-C04-I-24	1.34071	70
				DUS3-pS392-A05-I-03	1.06672	71									DUS3-pS22-B04-I-15	1.00097	71									DUS3-pS22-C03-I-19	1.32324	71
				DUS3-pS392-A03-I-01	1.06007	72									DUS3-pS22-B05-I-04	0.998423	72									DUS3-pS22-C03-I-17	1.31582	72
				DUS3-pS392-A01-I-21	1.0565	73									DUS3-pS22-B03-I-24	0.997922	73									DUS3-pS22-C02-I-20	1.291	73
				DUS3-pS392-A04-I-19	1.05184	74									DUS3-pS22-B03-I-13	0.997055	74									DUS3-pS22-C02-I-18	1.28574	74
				DUS3-pS392-A01-I-18	1.04996	75									DUS3-pS22-B03-I-08	0.978517	75									DUS3-pS22-C04-I-09	1.28263	75
				DUS3-pS392-A03-I-03	1.02599	76									DUS3-pS22-B03-I-20	0.935911	76									DUS3-pS22-C03-I-26	1.26928	76
				DUS3-pS392-A01-I-02	1.01612	77									DUS3-pS22-B01-I-16	0.93475	77									DUS3-pS22-C05-I-08	1.25804	77
				DUS3-pS392-A03-I-19	1.0069	78									DUS3-pS22-B01-I-03	0.924745	78									DUS3-pS22-C04-I-22	1.25435	78
				DUS3-pS392-A03-I-16	0.995689	79									DUS3-pS22-B02-I-12	0.924319	79									DUS3-pS22-C02-I-05	1.24594	79
				DUS3-pS392-A05-I-17	0.9828	80									DUS3-pS22-B03-I-16	0.923661	80									DUS3-pS22-C03-I-03	1.24411	80
				DUS3-pS392-A01-I-10	0.971122	81									DUS3-pS22-B01-I-15	0.92023	81									DUS3-pS22-C03-I-18	1.24353	81
				DUS3-pS392-A01-I-06	0.966595	82									DUS3-pS22-B03-I-03	0.913578	82									DUS3-pS22-C05-I-23	1.23994	82
				DUS3-pS392-A02-I-11	0.959787	83									DUS3-pS22-B03-I-30	0.912494	83									DUS3-pS22-C02-I-08	1.22497	83
				DUS3-pS392-A01-I-13	0.93126	84									DUS3-pS22-B03-I-10	0.911519	84									DUS3-pS22-C03-I-08	1.20704	84
				DUS3-pS392-A03-I-23	0.92205	85									DUS3-pS22-B03-I-17	0.90935	85									DUS3-pS22-C03-I-29	1.19962	85
				DUS3-pS392-A04-I-21	0.898317	86									DUS3-pS22-B01-I-20	0.908455	86									DUS3-pS22-C03-I-25	1.19787	86
				DUS3-pS392-A01-I-17	0.858443	87									DUS3-pS22-B05-I-12	0.900716	87									DUS3-pS22-C05-I-03	1.1834	87
				DUS3-pS392-A03-I-21	0.840369	88									DUS3-pS22-B01-I-18	0.889774	88									DUS3-pS22-C05-I-27	1.18216	88
				DUS3-pS392-A04-I-09	0.818067	89									DUS3-pS22-B04-I-29	0.883702	89									DUS3-pS22-C05-I-18	1.17292	89
				DUS3-pS392-A01-I-09	0.81438	90									DUS3-pS22-B03-I-25	0.86024	90									DUS3-pS22-C02-I-06	1.16167	90
				DUS3-pS392-A05-I-04	0.721636	91									DUS3-pS22-B05-I-17	0.85875	91									DUS3-pS22-C02-I-02	1.15074	91
				DUS3-pS392-A01-I-15	0.67178	92									DUS3-pS22-B04-I-17	0.836363	92									DUS3-pS22-C04-I-19	1.14704	92
				DUS3-pS392-A01-I-12	0.667579	93									DUS3-pS22-B03-I-15	0.834113	93									DUS3-pS22-C01-I-19	1.14071	93
				DUS3-pS392-A03-I-18	0.612845	94									DUS3-pS22-B04-I-23	0.830546	94									DUS3-pS22-C04-I-02	1.13942	94
				DUS3-pS392-A01-I-20	0.587715	95									DUS3-pS22-B01-I-19	0.828331	95									DUS3-pS22-C03-I-21	1.13182	95
				DUS3-pS392-A03-I-17	0.570331	96									DUS3-pS22-B02-I-22	0.819001	96									DUS3-pS22-C03-I-16	1.12928	96
				DUS3-pS392-A01-I-11	0.52568	97									DUS3-pS22-B01-I-04	0.817618	97									DUS3-pS22-C01-I-18	1.12251	97
															DUS3-pS22-B04-I-28	0.815488	98									DUS3-pS22-C03-I-02	1.1086	98
															DUS3-pS22-B05-I-07	0.80985	99									DUS3-pS22-C02-I-11	1.09125	99
															DUS3-pS22-B04-I-16	0.808758	100									DUS3-pS22-C03-I-09	1.07777	100
															DUS3-pS22-B02-I-19	0.795464	101									DUS3-pS22-C02-I-19	1.0695	101
															DUS3-pS22-B04-I-21	0.759822	102									DUS3-pS22-C01-I-14	1.0632	102
															DUS3-pS22-B05-I-15	0.757119	103									DUS3-pS22-C05-I-02	1.06268	103
															DUS3-pS22-B01-I-12	0.731828	104									DUS3-pS22-C03-I-01	1.05874	104
															DUS3-pS22-B03-I-29	0.729172	105									DUS3-pS22-C02-I-07	1.05506	105
															DUS3-pS22-B01-I-13	0.707393	106									DUS3-pS22-C01-I-16	1.04895	106
															DUS3-pS22-B02-I-15	0.699994	107									DUS3-pS22-C03-I-11	1.04255	107
															DUS3-pS22-B03-I-27	0.684398	108									DUS3-pS22-C03-I-22	1.0326	108
															DUS3-pS22-B05-I-18	0.660598	109									DUS3-pS22-C03-I-24	1.02216	109
															DUS3-pS22-B03-I-14	0.659138	110									DUS3-pS22-C04-I-21	1.01117	110
															DUS3-pS22-B02-I-21	0.657963	111									DUS3-pS22-C05-I-21	0.998624	111
															DUS3-pS22-B03-I-19	0.656536	112									DUS3-pS22-C02-I-26	0.946208	112
															DUS3-pS22-B04-I-22	0.651227	113									DUS3-pS22-C02-I-17	0.902902	113
															DUS3-pS22-B03-I-12	0.637781	114									DUS3-pS22-C04-I-11	0.889997	114
															DUS3-pS22-B05-I-10	0.635509	115									DUS3-pS22-C02-I-04	0.888076	115
															DUS3-pS22-B05-I-13	0.623832	116									DUS3-pS22-C03-I-06	0.85523	116
															DUS3-pS22-B03-I-23	0.613064	117									DUS3-pS22-C02-I-28	0.824384	117
															DUS3-pS22-B05-I-16	0.562069	118									DUS3-pS22-C01-I-12	0.806227	118
															DUS3-pS22-B05-I-14	0.495927	119									DUS3-pS22-C05-I-22	0.802521	119
															DUS3-pS22-B05-I-09	0.424494	120									DUS3-pS22-C02-I-21	0.784687	120
															DUS3-pS22-B01-I-10	0.375919	121									DUS3-pS22-C05-I-24	0.758669	121
																										DUS3-pS22-C02-I-24	0.744404	122
																										DUS3-pS22-C02-I-25	0.728603	123
																										DUS3-pS22-C01-I-17	0.722688	124
																										DUS3-pS22-C01-I-10	0.662391	125
																										DUS3-pS22-C02-I-22	0.56318	126
																										DUS3-pS22-C02-I-12	0.553621	127
																										DUS3-pS22-C02-I-16	0.526993	128
																										DUS3-pS22-C04-I-14	0.456967	129
																										DUS3-pS22-C02-I-14	0.435211	130

## Sheet: HCMV AD
HCMV AD-pS392-A											HCMV AD-pS392-B											HCMV AD-pS392-C
Uninfected				Infected							Uninfected				Infected
#	pS392	n=		#	pS392	n=					#	pS392	n=		#	pS392	n=					#	pS392	n=		#	pS392	n=
HCMVAD-pS392-A03-U-08	2.20754	1		HCMVAD-pS392-A03-I-43	2.36935	1		Uninfected (HCMV AD-pS392-A)			HCMVAD-pS392-B04-U-29	2.41204	1		HCMVAD-pS392-B03-I-28	2.39134	1		Uninfected (HCMV AD-pS392-B)			HCMVAD-pS392-C02-U-23	2.1384	1		HCMVAD-pS392-C03-I-10	2.39091	1		Uninfected (HCMV AD-pS392-C)
HCMVAD-pS392-A01-U-02	2.14806	2		HCMVAD-pS392-A03-I-42	2.04403	2		Mean	1		HCMVAD-pS392-B04-U-28	2.33493	2		HCMVAD-pS392-B02-I-31	2.23318	2		Mean	1		HCMVAD-pS392-C04-U-10	2.09638	2		HCMVAD-pS392-C03-I-15	2.32994	2		Mean	1
HCMVAD-pS392-A05-U-12	1.6869	3		HCMVAD-pS392-A04-I-33	1.94983	3		SD	0.430747		HCMVAD-pS392-B01-U-10	2.14744	3		HCMVAD-pS392-B04-I-17	2.16071	3		SD	0.440151		HCMVAD-pS392-C04-U-08	2.0394	3		HCMVAD-pS392-C01-I-05	2.10799	3		SD	0.382739
HCMVAD-pS392-A05-U-11	1.67292	4		HCMVAD-pS392-A03-I-41	1.87728	4		n=	60		HCMVAD-pS392-B04-U-27	2.01364	4		HCMVAD-pS392-B01-I-29	2.1491	4		n=	73		HCMVAD-pS392-C01-U-20	1.80873	4		HCMVAD-pS392-C03-I-06	1.95841	4		n=	89
HCMVAD-pS392-A04-U-16	1.65406	5		HCMVAD-pS392-A03-I-40	1.78683	5		Increased	0.2		HCMVAD-pS392-B02-U-09	1.89981	5		HCMVAD-pS392-B01-I-28	2.02837	5		Increased	0.136986		HCMVAD-pS392-C01-U-06	1.74796	5		HCMVAD-pS392-C03-I-09	1.90937	5		Increased	0.146067
HCMVAD-pS392-A04-U-15	1.61901	6		HCMVAD-pS392-A03-I-39	1.75688	6					HCMVAD-pS392-B05-U-13	1.68041	6		HCMVAD-pS392-B01-I-27	2.00463	6					HCMVAD-pS392-C01-U-18	1.73864	6		HCMVAD-pS392-C02-I-05	1.90468	6
HCMVAD-pS392-A02-U-11	1.61001	7		HCMVAD-pS392-A05-I-38	1.72906	7					HCMVAD-pS392-B04-U-26	1.6407	7		HCMVAD-pS392-B03-I-27	1.90012	7					HCMVAD-pS392-C03-U-16	1.62992	7		HCMVAD-pS392-C01-I-21	1.81698	7
HCMVAD-pS392-A02-U-08	1.51818	8		HCMVAD-pS392-A05-I-37	1.70688	8		Infected (HCMV AD-pS392-A)			HCMVAD-pS392-B03-U-12	1.55593	8		HCMVAD-pS392-B01-I-26	1.79532	8		Infected (HCMV AD-pS392-B)			HCMVAD-pS392-C02-U-07	1.59717	8		HCMVAD-pS392-C03-I-16	1.6884	8		Infected (HCMV AD-pS392-C)
HCMVAD-pS392-A05-U-10	1.50857	9		HCMVAD-pS392-A05-I-36	1.68417	9		mean	0.982376		HCMVAD-pS392-B05-U-12	1.54129	9		HCMVAD-pS392-B02-I-30	1.78294	9		mean	1.01158		HCMVAD-pS392-C03-U-17	1.59665	9		HCMVAD-pS392-C02-I-09	1.60896	9		mean	0.956849
HCMVAD-pS392-A01-U-01	1.45421	10		HCMVAD-pS392-A03-I-38	1.67591	10		SD	0.431006		HCMVAD-pS392-B03-U-11	1.46314	10		HCMVAD-pS392-B02-I-29	1.72341	10		SD	0.451387		HCMVAD-pS392-C01-U-11	1.57486	10		HCMVAD-pS392-C01-I-16	1.60262	10		SD	0.424412
HCMVAD-pS392-A01-U-07	1.4478	11		HCMVAD-pS392-A03-I-37	1.66405	11		n=	161		HCMVAD-pS392-B04-U-25	1.42255	11		HCMVAD-pS392-B02-I-28	1.66295	11		n=	133		HCMVAD-pS392-C03-U-06	1.5338	11		HCMVAD-pS392-C01-I-14	1.56859	11		n=	170
HCMVAD-pS392-A05-U-09	1.43366	12		HCMVAD-pS392-A03-I-36	1.6399	12		Increased	0.186335		HCMVAD-pS392-B02-U-08	1.38184	12		HCMVAD-pS392-B05-I-28	1.6456	12		Increased	0.165414		HCMVAD-pS392-C03-U-11	1.38971	12		HCMVAD-pS392-C02-I-29	1.52399	12		Increased	0.141176
HCMVAD-pS392-A03-U-07	1.35376	13		HCMVAD-pS392-A05-I-35	1.60595	13					HCMVAD-pS392-B04-U-24	1.29787	13		HCMVAD-pS392-B01-I-25	1.58907	13					HCMVAD-pS392-C02-U-06	1.38673	13		HCMVAD-pS392-C02-I-21	1.5115	13
HCMVAD-pS392-A04-U-14	1.34597	14		HCMVAD-pS392-A05-I-34	1.57937	14					HCMVAD-pS392-B01-U-09	1.29482	14		HCMVAD-pS392-B05-I-27	1.58871	14					HCMVAD-pS392-C02-U-14	1.36836	14		HCMVAD-pS392-C03-I-13	1.48034	14
HCMVAD-pS392-A02-U-07	1.30671	15		HCMVAD-pS392-A03-I-35	1.56971	15					HCMVAD-pS392-B01-U-08	1.28285	15		HCMVAD-pS392-B04-I-16	1.5828	15					HCMVAD-pS392-C02-U-09	1.3552	15		HCMVAD-pS392-C01-I-22	1.46771	15
HCMVAD-pS392-A04-U-13	1.28931	16		HCMVAD-pS392-A03-I-34	1.55193	16					HCMVAD-pS392-B04-U-23	1.26372	16		HCMVAD-pS392-B05-I-26	1.55178	16					HCMVAD-pS392-C05-U-04	1.35234	16		HCMVAD-pS392-C04-I-01	1.46292	16
HCMVAD-pS392-A04-U-12	1.24024	17		HCMVAD-pS392-A03-I-33	1.54285	17					HCMVAD-pS392-B02-U-07	1.26253	17		HCMVAD-pS392-B01-I-24	1.54895	17					HCMVAD-pS392-C03-U-20	1.32588	17		HCMVAD-pS392-C04-I-02	1.45563	17
HCMVAD-pS392-A01-U-04	1.19044	18		HCMVAD-pS392-A03-I-32	1.51825	18					HCMVAD-pS392-B03-U-10	1.24515	18		HCMVAD-pS392-B05-I-25	1.5074	18					HCMVAD-pS392-C01-U-09	1.3257	18		HCMVAD-pS392-C01-I-15	1.44608	18
HCMVAD-pS392-A04-U-11	1.14118	19		HCMVAD-pS392-A02-I-01	1.50236	19					HCMVAD-pS392-B05-U-11	1.19981	19		HCMVAD-pS392-B05-I-24	1.46583	19					HCMVAD-pS392-C03-U-10	1.32171	19		HCMVAD-pS392-C01-I-19	1.44348	19
HCMVAD-pS392-A05-U-08	1.09938	20		HCMVAD-pS392-A05-I-33	1.49971	20					HCMVAD-pS392-B05-U-10	1.15195	20		HCMVAD-pS392-B02-I-27	1.45594	20					HCMVAD-pS392-C02-U-11	1.29847	20		HCMVAD-pS392-C05-I-18	1.42629	20
HCMVAD-pS392-A04-U-10	1.09407	21		HCMVAD-pS392-A03-I-31	1.49624	21					HCMVAD-pS392-B02-U-06	1.12632	21		HCMVAD-pS392-B04-I-15	1.45377	21					HCMVAD-pS392-C01-U-02	1.24828	21		HCMVAD-pS392-C04-I-09	1.4104	21
HCMVAD-pS392-A05-U-07	1.0773	22		HCMVAD-pS392-A03-I-30	1.48943	22					HCMVAD-pS392-B05-U-09	1.11393	22		HCMVAD-pS392-B01-I-23	1.45165	22					HCMVAD-pS392-C02-U-16	1.24073	22		HCMVAD-pS392-C03-I-08	1.39638	22
HCMVAD-pS392-A01-U-12	1.06653	23		HCMVAD-pS392-A02-I-17	1.4802	23					HCMVAD-pS392-B04-U-22	1.10445	23		HCMVAD-pS392-B03-I-26	1.42593	23					HCMVAD-pS392-C05-U-03	1.23095	23		HCMVAD-pS392-C02-I-22	1.3873	23
HCMVAD-pS392-A02-U-10	1.06231	24		HCMVAD-pS392-A05-I-32	1.48009	24					HCMVAD-pS392-B04-U-21	1.09891	24		HCMVAD-pS392-B02-I-26	1.41792	24					HCMVAD-pS392-C01-U-07	1.17626	24		HCMVAD-pS392-C01-I-03	1.38522	24
HCMVAD-pS392-A04-U-09	1.06006	25		HCMVAD-pS392-A02-I-03	1.47346	25					HCMVAD-pS392-B03-U-09	1.08912	25		HCMVAD-pS392-B05-I-23	1.41618	25					HCMVAD-pS392-C03-U-02	1.14068	25		HCMVAD-pS392-C05-I-24	1.3767	25
HCMVAD-pS392-A03-U-06	1.0579	26		HCMVAD-pS392-A03-I-29	1.471	26					HCMVAD-pS392-B01-U-07	1.08193	26		HCMVAD-pS392-B01-I-22	1.37791	26					HCMVAD-pS392-C03-U-04	1.11928	26		HCMVAD-pS392-C05-I-14	1.37056	26
HCMVAD-pS392-A02-U-02	1.03569	27		HCMVAD-pS392-A03-I-28	1.4672	27					HCMVAD-pS392-B03-U-08	1.03481	27		HCMVAD-pS392-B02-I-25	1.37657	27					HCMVAD-pS392-C04-U-15	1.10934	27		HCMVAD-pS392-C01-I-10	1.3674	27
HCMVAD-pS392-A04-U-08	0.997836	28		HCMVAD-pS392-A02-I-15	1.4627	28					HCMVAD-pS392-B04-U-20	1.01824	28		HCMVAD-pS392-B05-I-22	1.36429	28					HCMVAD-pS392-C04-U-06	1.08743	28		HCMVAD-pS392-C04-I-19	1.35505	28
HCMVAD-pS392-A04-U-07	0.985144	29		HCMVAD-pS392-A05-I-31	1.45253	29					HCMVAD-pS392-B04-U-19	1.01518	29		HCMVAD-pS392-B01-I-21	1.34934	29					HCMVAD-pS392-C03-U-12	1.08638	29		HCMVAD-pS392-C02-I-10	1.32123	29
HCMVAD-pS392-A01-U-10	0.946942	30		HCMVAD-pS392-A04-I-32	1.44249	30					HCMVAD-pS392-B04-U-18	0.971448	30		HCMVAD-pS392-B05-I-21	1.32881	30					HCMVAD-pS392-C04-U-14	1.07839	30		HCMVAD-pS392-C02-I-04	1.31439	30
HCMVAD-pS392-A02-U-01	0.932231	31		HCMVAD-pS392-A03-I-27	1.40338	31					HCMVAD-pS392-B03-U-07	0.959049	31		HCMVAD-pS392-B01-I-20	1.31903	31					HCMVAD-pS392-C02-U-17	1.07286	31		HCMVAD-pS392-C02-I-06	1.31311	31
HCMVAD-pS392-A01-U-11	0.913487	32		HCMVAD-pS392-A03-I-26	1.38993	32					HCMVAD-pS392-B04-U-17	0.956496	32		HCMVAD-pS392-B02-I-24	1.29927	32					HCMVAD-pS392-C01-U-08	1.06775	32		HCMVAD-pS392-C02-I-08	1.29505	32
HCMVAD-pS392-A04-U-06	0.895053	33		HCMVAD-pS392-A05-I-30	1.38028	33					HCMVAD-pS392-B04-U-16	0.933967	33		HCMVAD-pS392-B05-I-20	1.29252	33					HCMVAD-pS392-C04-U-13	1.06114	33		HCMVAD-pS392-C05-I-02	1.28361	33
HCMVAD-pS392-A02-U-06	0.864477	34		HCMVAD-pS392-A05-I-29	1.36151	34					HCMVAD-pS392-B05-U-08	0.928414	34		HCMVAD-pS392-B01-I-19	1.29216	34					HCMVAD-pS392-C02-U-19	1.02516	34		HCMVAD-pS392-C05-I-03	1.2802	34
HCMVAD-pS392-A01-U-09	0.852849	35		HCMVAD-pS392-A04-I-31	1.36005	35					HCMVAD-pS392-B03-U-06	0.89924	35		HCMVAD-pS392-B03-I-25	1.28984	35					HCMVAD-pS392-C03-U-13	1.02044	35		HCMVAD-pS392-C02-I-17	1.27708	35
HCMVAD-pS392-A02-U-04	0.807853	36		HCMVAD-pS392-A05-I-28	1.35442	36					HCMVAD-pS392-B05-U-07	0.89405	36		HCMVAD-pS392-B02-I-23	1.2823	36					HCMVAD-pS392-C02-U-12	0.99447	36		HCMVAD-pS392-C04-I-06	1.27423	36
HCMVAD-pS392-A05-U-06	0.785176	37		HCMVAD-pS392-A04-I-30	1.33068	37					HCMVAD-pS392-B01-U-06	0.845634	37		HCMVAD-pS392-B05-I-19	1.28072	37					HCMVAD-pS392-C04-U-05	0.985295	37		HCMVAD-pS392-C05-I-13	1.27238	37
HCMVAD-pS392-A03-U-05	0.78299	38		HCMVAD-pS392-A04-I-29	1.31715	38					HCMVAD-pS392-B03-U-05	0.843456	38		HCMVAD-pS392-B02-I-22	1.2731	38					HCMVAD-pS392-C05-U-05	0.970709	38		HCMVAD-pS392-C04-I-32	1.27237	38
HCMVAD-pS392-A02-U-03	0.77245	39		HCMVAD-pS392-A02-I-14	1.30774	39					HCMVAD-pS392-B03-U-04	0.82668	39		HCMVAD-pS392-B03-I-24	1.26351	39					HCMVAD-pS392-C04-U-07	0.950183	39		HCMVAD-pS392-C01-I-09	1.27198	39
HCMVAD-pS392-A01-U-03	0.764428	40		HCMVAD-pS392-A03-I-25	1.298	40					HCMVAD-pS392-B05-U-06	0.821668	40		HCMVAD-pS392-B01-I-18	1.25065	40					HCMVAD-pS392-C01-U-04	0.942833	40		HCMVAD-pS392-C05-I-16	1.25733	40
HCMVAD-pS392-A01-U-06	0.726877	41		HCMVAD-pS392-A05-I-27	1.29546	41					HCMVAD-pS392-B04-U-15	0.82081	41		HCMVAD-pS392-B05-I-18	1.23046	41					HCMVAD-pS392-C03-U-18	0.940744	41		HCMVAD-pS392-C04-I-21	1.2486	41
HCMVAD-pS392-A03-U-04	0.71834	42		HCMVAD-pS392-A01-I-14	1.27513	42					HCMVAD-pS392-B01-U-05	0.814553	42		HCMVAD-pS392-B01-I-17	1.21764	42					HCMVAD-pS392-C04-U-16	0.930469	42		HCMVAD-pS392-C04-I-30	1.2377	42
HCMVAD-pS392-A04-U-05	0.714698	43		HCMVAD-pS392-A05-I-26	1.25277	43					HCMVAD-pS392-B04-U-14	0.813436	43		HCMVAD-pS392-B03-I-23	1.1949	43					HCMVAD-pS392-C02-U-20	0.920333	43		HCMVAD-pS392-C03-I-18	1.2368	43
HCMVAD-pS392-A03-U-03	0.706172	44		HCMVAD-pS392-A05-I-25	1.24122	44					HCMVAD-pS392-B05-U-05	0.811487	44		HCMVAD-pS392-B05-I-17	1.18987	44					HCMVAD-pS392-C01-U-13	0.904556	44		HCMVAD-pS392-C01-I-17	1.23269	44
HCMVAD-pS392-A05-U-05	0.681065	45		HCMVAD-pS392-A05-I-24	1.23561	45					HCMVAD-pS392-B03-U-03	0.792825	45		HCMVAD-pS392-B03-I-22	1.18771	45					HCMVAD-pS392-C04-U-12	0.901792	45		HCMVAD-pS392-C04-I-18	1.2226	45
HCMVAD-pS392-A05-U-04	0.655735	46		HCMVAD-pS392-A04-I-28	1.22743	46					HCMVAD-pS392-B04-U-13	0.791349	46		HCMVAD-pS392-B03-I-21	1.11263	46					HCMVAD-pS392-C02-U-22	0.897097	46		HCMVAD-pS392-C02-I-23	1.22219	46
HCMVAD-pS392-A03-U-02	0.655123	47		HCMVAD-pS392-A05-I-23	1.21848	47					HCMVAD-pS392-B04-U-12	0.774222	47		HCMVAD-pS392-B04-I-14	1.08593	47					HCMVAD-pS392-C02-U-15	0.895782	47		HCMVAD-pS392-C02-I-18	1.20224	47
HCMVAD-pS392-A02-U-05	0.651291	48		HCMVAD-pS392-A05-I-22	1.21491	48					HCMVAD-pS392-B04-U-11	0.773509	48		HCMVAD-pS392-B01-I-16	1.08436	48					HCMVAD-pS392-C01-U-19	0.892537	48		HCMVAD-pS392-C02-I-11	1.20219	48
HCMVAD-pS392-A05-U-03	0.647565	49		HCMVAD-pS392-A05-I-21	1.21103	49					HCMVAD-pS392-B04-U-10	0.771708	49		HCMVAD-pS392-B01-I-15	1.07598	49					HCMVAD-pS392-C01-U-16	0.882545	49		HCMVAD-pS392-C05-I-06	1.19031	49
HCMVAD-pS392-A04-U-04	0.551911	50		HCMVAD-pS392-A01-I-05	1.19324	50					HCMVAD-pS392-B05-U-04	0.76542	50		HCMVAD-pS392-B04-I-13	1.07322	50					HCMVAD-pS392-C05-U-01	0.881231	50		HCMVAD-pS392-C04-I-31	1.18931	50
HCMVAD-pS392-A03-U-01	0.518176	51		HCMVAD-pS392-A04-I-27	1.15431	51					HCMVAD-pS392-B02-U-05	0.756961	51		HCMVAD-pS392-B03-I-20	1.07081	51					HCMVAD-pS392-C03-U-08	0.851992	51		HCMVAD-pS392-C01-I-02	1.18688	51
HCMVAD-pS392-A01-U-08	0.512168	52		HCMVAD-pS392-A03-I-24	1.13536	52					HCMVAD-pS392-B01-U-04	0.755904	52		HCMVAD-pS392-B04-I-12	1.05127	52					HCMVAD-pS392-C05-U-02	0.819361	52		HCMVAD-pS392-C02-I-01	1.17935	52
HCMVAD-pS392-A01-U-05	0.490027	53		HCMVAD-pS392-A03-I-23	1.13035	53					HCMVAD-pS392-B04-U-09	0.749212	53		HCMVAD-pS392-B03-I-19	1.04462	53					HCMVAD-pS392-C02-U-03	0.819102	53		HCMVAD-pS392-C05-I-15	1.16936	53
HCMVAD-pS392-A01-U-13	0.486189	54		HCMVAD-pS392-A01-I-15	1.12181	54					HCMVAD-pS392-B02-U-04	0.744221	54		HCMVAD-pS392-B03-I-18	1.03597	54					HCMVAD-pS392-C01-U-23	0.814873	54		HCMVAD-pS392-C05-I-12	1.15768	54
HCMVAD-pS392-A04-U-03	0.484321	55		HCMVAD-pS392-A03-I-22	1.12014	55					HCMVAD-pS392-B05-U-03	0.743706	55		HCMVAD-pS392-B02-I-21	1.03517	55					HCMVAD-pS392-C02-U-10	0.81349	55		HCMVAD-pS392-C02-I-12	1.13253	55
HCMVAD-pS392-A05-U-02	0.48213	56		HCMVAD-pS392-A03-I-21	1.11746	56					HCMVAD-pS392-B03-U-02	0.742609	56		HCMVAD-pS392-B04-I-11	1.03156	56					HCMVAD-pS392-C01-U-14	0.812845	56		HCMVAD-pS392-C05-I-08	1.13144	56
HCMVAD-pS392-A04-U-02	0.465369	57		HCMVAD-pS392-A03-I-20	1.10707	57					HCMVAD-pS392-B04-U-08	0.726581	57		HCMVAD-pS392-B03-I-17	1.02995	57					HCMVAD-pS392-C03-U-15	0.809657	57		HCMVAD-pS392-C03-I-03	1.12909	57
HCMVAD-pS392-A04-U-01	0.461763	58		HCMVAD-pS392-A05-I-20	1.10627	58					HCMVAD-pS392-B05-U-02	0.694763	58		HCMVAD-pS392-B02-I-20	1.02801	58					HCMVAD-pS392-C03-U-01	0.798158	58		HCMVAD-pS392-C03-I-07	1.12843	58
HCMVAD-pS392-A02-U-09	0.438809	59		HCMVAD-pS392-A05-I-19	1.10532	59					HCMVAD-pS392-B01-U-03	0.672584	59		HCMVAD-pS392-B02-I-19	1.01989	59					HCMVAD-pS392-C01-U-03	0.791221	59		HCMVAD-pS392-C01-I-01	1.12379	59
HCMVAD-pS392-A05-U-01	0.269611	60		HCMVAD-pS392-A04-I-26	1.09505	60					HCMVAD-pS392-B02-U-03	0.670915	60		HCMVAD-pS392-B02-I-18	1.01727	60					HCMVAD-pS392-C02-U-08	0.771577	60		HCMVAD-pS392-C05-I-04	1.11776	60
				HCMVAD-pS392-A03-I-19	1.08925	61					HCMVAD-pS392-B05-U-01	0.653093	61		HCMVAD-pS392-B05-I-16	1.01578	61					HCMVAD-pS392-C04-U-09	0.75874	61		HCMVAD-pS392-C02-I-03	1.11219	61
				HCMVAD-pS392-A04-I-25	1.08793	62					HCMVAD-pS392-B02-U-02	0.627323	62		HCMVAD-pS392-B05-I-15	1.0102	62					HCMVAD-pS392-C04-U-17	0.755913	62		HCMVAD-pS392-C04-I-08	1.1102	62
				HCMVAD-pS392-A01-I-07	1.08726	63					HCMVAD-pS392-B04-U-07	0.586308	63		HCMVAD-pS392-B03-I-16	0.974885	63					HCMVAD-pS392-C05-U-06	0.74541	63		HCMVAD-pS392-C04-I-10	1.10767	63
				HCMVAD-pS392-A02-I-09	1.07203	64					HCMVAD-pS392-B01-U-02	0.569419	64		HCMVAD-pS392-B05-I-14	0.97279	64					HCMVAD-pS392-C04-U-11	0.743862	64		HCMVAD-pS392-C01-I-18	1.10169	64
				HCMVAD-pS392-A04-I-24	1.06874	65					HCMVAD-pS392-B03-U-01	0.547985	65		HCMVAD-pS392-B01-I-14	0.972004	65					HCMVAD-pS392-C02-U-05	0.730892	65		HCMVAD-pS392-C03-I-19	1.09938	65
				HCMVAD-pS392-A01-I-20	1.04533	66					HCMVAD-pS392-B01-U-01	0.534863	66		HCMVAD-pS392-B03-I-15	0.965557	66					HCMVAD-pS392-C02-U-04	0.728568	66		HCMVAD-pS392-C02-I-15	1.09241	66
				HCMVAD-pS392-A05-I-18	1.04507	67					HCMVAD-pS392-B02-U-01	0.530086	67		HCMVAD-pS392-B02-I-17	0.947338	67					HCMVAD-pS392-C01-U-12	0.725865	67		HCMVAD-pS392-C05-I-19	1.06981	67
				HCMVAD-pS392-A03-I-18	1.03985	68					HCMVAD-pS392-B04-U-06	0.515933	68		HCMVAD-pS392-B05-I-13	0.945867	68					HCMVAD-pS392-C01-U-21	0.725479	68		HCMVAD-pS392-C05-I-01	1.06961	68
				HCMVAD-pS392-A01-I-02	1.03565	69					HCMVAD-pS392-B04-U-05	0.494457	69		HCMVAD-pS392-B03-I-14	0.942122	69					HCMVAD-pS392-C01-U-17	0.719107	69		HCMVAD-pS392-C05-I-20	1.06319	69
				HCMVAD-pS392-A05-I-17	1.02834	70					HCMVAD-pS392-B04-U-04	0.468156	70		HCMVAD-pS392-B05-I-12	0.939441	70					HCMVAD-pS392-C01-U-22	0.705882	70		HCMVAD-pS392-C04-I-07	1.05931	70
				HCMVAD-pS392-A02-I-07	1.0268	71					HCMVAD-pS392-B04-U-03	0.464588	71		HCMVAD-pS392-B01-I-13	0.925633	71					HCMVAD-pS392-C02-U-01	0.703709	71		HCMVAD-pS392-C05-I-26	1.04865	71
				HCMVAD-pS392-A04-I-23	1.0249	72					HCMVAD-pS392-B04-U-02	0.417728	72		HCMVAD-pS392-B02-I-16	0.91962	72					HCMVAD-pS392-C02-U-13	0.698931	72		HCMVAD-pS392-C03-I-11	1.03884	72
				HCMVAD-pS392-A03-I-17	1.02083	73					HCMVAD-pS392-B04-U-01	0.347863	73		HCMVAD-pS392-B05-I-11	0.918639	73					HCMVAD-pS392-C04-U-01	0.668728	73		HCMVAD-pS392-C05-I-11	1.03794	73
				HCMVAD-pS392-A02-I-13	1.0082	74									HCMVAD-pS392-B03-I-13	0.905221	74					HCMVAD-pS392-C02-U-18	0.654957	74		HCMVAD-pS392-C01-I-12	1.03464	74
				HCMVAD-pS392-A03-I-16	1.00587	75									HCMVAD-pS392-B04-I-10	0.894991	75					HCMVAD-pS392-C03-U-19	0.64384	75		HCMVAD-pS392-C04-I-27	1.02945	75
				HCMVAD-pS392-A05-I-16	0.995726	76									HCMVAD-pS392-B05-I-10	0.886981	76					HCMVAD-pS392-C01-U-05	0.638981	76		HCMVAD-pS392-C02-I-20	1.02612	76
				HCMVAD-pS392-A05-I-15	0.97371	77									HCMVAD-pS392-B02-I-15	0.883707	77					HCMVAD-pS392-C03-U-14	0.63863	77		HCMVAD-pS392-C01-I-08	1.0233	77
				HCMVAD-pS392-A02-I-06	0.970516	78									HCMVAD-pS392-B04-I-09	0.883573	78					HCMVAD-pS392-C01-U-10	0.632755	78		HCMVAD-pS392-C05-I-28	1.02074	78
				HCMVAD-pS392-A03-I-15	0.967444	79									HCMVAD-pS392-B03-I-12	0.883028	79					HCMVAD-pS392-C04-U-04	0.627479	79		HCMVAD-pS392-C05-I-22	1.01309	79
				HCMVAD-pS392-A03-I-14	0.963225	80									HCMVAD-pS392-B02-I-14	0.857676	80					HCMVAD-pS392-C04-U-02	0.619445	80		HCMVAD-pS392-C03-I-17	0.985988	80
				HCMVAD-pS392-A03-I-13	0.962697	81									HCMVAD-pS392-B05-I-09	0.838715	81					HCMVAD-pS392-C01-U-01	0.597808	81		HCMVAD-pS392-C01-I-24	0.98473	81
				HCMVAD-pS392-A04-I-22	0.952661	82									HCMVAD-pS392-B01-I-12	0.837642	82					HCMVAD-pS392-C04-U-03	0.586007	82		HCMVAD-pS392-C03-I-21	0.981201	82
				HCMVAD-pS392-A02-I-12	0.949798	83									HCMVAD-pS392-B03-I-11	0.808699	83					HCMVAD-pS392-C03-U-03	0.58367	83		HCMVAD-pS392-C02-I-19	0.977459	83
				HCMVAD-pS392-A01-I-09	0.945309	84									HCMVAD-pS392-B01-I-11	0.798568	84					HCMVAD-pS392-C02-U-21	0.559907	84		HCMVAD-pS392-C04-I-38	0.972983	84
				HCMVAD-pS392-A03-I-12	0.943182	85									HCMVAD-pS392-B01-I-10	0.795595	85					HCMVAD-pS392-C03-U-07	0.54326	85		HCMVAD-pS392-C04-I-15	0.95022	85
				HCMVAD-pS392-A01-I-01	0.940583	86									HCMVAD-pS392-B05-I-08	0.758283	86					HCMVAD-pS392-C03-U-09	0.530353	86		HCMVAD-pS392-C02-I-24	0.937958	86
				HCMVAD-pS392-A01-I-13	0.936201	87									HCMVAD-pS392-B03-I-10	0.757918	87					HCMVAD-pS392-C01-U-15	0.524536	87		HCMVAD-pS392-C01-I-20	0.936558	87
				HCMVAD-pS392-A04-I-21	0.933391	88									HCMVAD-pS392-B04-I-08	0.753766	88					HCMVAD-pS392-C03-U-05	0.495247	88		HCMVAD-pS392-C04-I-05	0.932701	88
				HCMVAD-pS392-A02-I-18	0.914965	89									HCMVAD-pS392-B03-I-09	0.753404	89					HCMVAD-pS392-C02-U-02	0.328114	89		HCMVAD-pS392-C04-I-20	0.925374	89
				HCMVAD-pS392-A04-I-20	0.895399	90									HCMVAD-pS392-B02-I-13	0.742982	90									HCMVAD-pS392-C04-I-11	0.917451	90
				HCMVAD-pS392-A02-I-04	0.891129	91									HCMVAD-pS392-B02-I-12	0.741535	91									HCMVAD-pS392-C04-I-29	0.915554	91
				HCMVAD-pS392-A05-I-14	0.890172	92									HCMVAD-pS392-B02-I-11	0.737403	92									HCMVAD-pS392-C01-I-04	0.914596	92
				HCMVAD-pS392-A04-I-19	0.887956	93									HCMVAD-pS392-B02-I-10	0.724181	93									HCMVAD-pS392-C02-I-16	0.907005	93
				HCMVAD-pS392-A02-I-02	0.885061	94									HCMVAD-pS392-B01-I-09	0.710654	94									HCMVAD-pS392-C05-I-23	0.879422	94
				HCMVAD-pS392-A03-I-11	0.884862	95									HCMVAD-pS392-B02-I-09	0.707792	95									HCMVAD-pS392-C01-I-27	0.874243	95
				HCMVAD-pS392-A03-I-10	0.883581	96									HCMVAD-pS392-B01-I-08	0.701001	96									HCMVAD-pS392-C05-I-21	0.864168	96
				HCMVAD-pS392-A05-I-13	0.864907	97									HCMVAD-pS392-B03-I-08	0.700629	97									HCMVAD-pS392-C04-I-04	0.851021	97
				HCMVAD-pS392-A03-I-09	0.863199	98									HCMVAD-pS392-B04-I-07	0.692906	98									HCMVAD-pS392-C01-I-25	0.845234	98
				HCMVAD-pS392-A03-I-08	0.856719	99									HCMVAD-pS392-B03-I-07	0.685884	99									HCMVAD-pS392-C01-I-06	0.842627	99
				HCMVAD-pS392-A04-I-18	0.845031	100									HCMVAD-pS392-B03-I-06	0.684417	100									HCMVAD-pS392-C03-I-05	0.83655	100
				HCMVAD-pS392-A03-I-07	0.844927	101									HCMVAD-pS392-B05-I-07	0.663274	101									HCMVAD-pS392-C04-I-33	0.820856	101
				HCMVAD-pS392-A02-I-08	0.83883	102									HCMVAD-pS392-B02-I-08	0.663098	102									HCMVAD-pS392-C04-I-25	0.820075	102
				HCMVAD-pS392-A01-I-16	0.834604	103									HCMVAD-pS392-B04-I-06	0.653828	103									HCMVAD-pS392-C01-I-13	0.817527	103
				HCMVAD-pS392-A04-I-17	0.825126	104									HCMVAD-pS392-B01-I-07	0.65297	104									HCMVAD-pS392-C05-I-17	0.816051	104
				HCMVAD-pS392-A03-I-06	0.822171	105									HCMVAD-pS392-B04-I-05	0.648799	105									HCMVAD-pS392-C04-I-24	0.814161	105
				HCMVAD-pS392-A05-I-12	0.808144	106									HCMVAD-pS392-B03-I-05	0.64808	106									HCMVAD-pS392-C04-I-35	0.813194	106
				HCMVAD-pS392-A01-I-21	0.793758	107									HCMVAD-pS392-B03-I-04	0.640143	107									HCMVAD-pS392-C04-I-03	0.804862	107
				HCMVAD-pS392-A01-I-18	0.766691	108									HCMVAD-pS392-B02-I-07	0.637136	108									HCMVAD-pS392-C04-I-12	0.8033	108
				HCMVAD-pS392-A01-I-12	0.754288	109									HCMVAD-pS392-B01-I-06	0.636407	109									HCMVAD-pS392-C04-I-23	0.79017	109
				HCMVAD-pS392-A04-I-16	0.750555	110									HCMVAD-pS392-B03-I-03	0.628558	110									HCMVAD-pS392-C04-I-17	0.784144	110
				HCMVAD-pS392-A04-I-15	0.748738	111									HCMVAD-pS392-B01-I-05	0.607102	111									HCMVAD-pS392-C04-I-22	0.777077	111
				HCMVAD-pS392-A04-I-14	0.743372	112									HCMVAD-pS392-B03-I-02	0.606477	112									HCMVAD-pS392-C05-I-25	0.7737	112
				HCMVAD-pS392-A03-I-05	0.720111	113									HCMVAD-pS392-B04-I-04	0.592764	113									HCMVAD-pS392-C05-I-07	0.771516	113
				HCMVAD-pS392-A01-I-17	0.713185	114									HCMVAD-pS392-B02-I-06	0.572713	114									HCMVAD-pS392-C01-I-07	0.754295	114
				HCMVAD-pS392-A05-I-11	0.697077	115									HCMVAD-pS392-B01-I-04	0.55633	115									HCMVAD-pS392-C05-I-09	0.741861	115
				HCMVAD-pS392-A04-I-13	0.657782	116									HCMVAD-pS392-B03-I-01	0.544788	116									HCMVAD-pS392-C03-I-01	0.734516	116
				HCMVAD-pS392-A05-I-10	0.653504	117									HCMVAD-pS392-B04-I-03	0.53588	117									HCMVAD-pS392-C03-I-25	0.729869	117
				HCMVAD-pS392-A05-I-09	0.649698	118									HCMVAD-pS392-B02-I-05	0.514592	118									HCMVAD-pS392-C04-I-28	0.727311	118
				HCMVAD-pS392-A01-I-04	0.648423	119									HCMVAD-pS392-B04-I-02	0.508865	119									HCMVAD-pS392-C02-I-02	0.718177	119
				HCMVAD-pS392-A04-I-12	0.634415	120									HCMVAD-pS392-B04-I-01	0.502952	120									HCMVAD-pS392-C02-I-14	0.70143	120
				HCMVAD-pS392-A01-I-19	0.628201	121									HCMVAD-pS392-B05-I-06	0.496694	121									HCMVAD-pS392-C01-I-29	0.695939	121
				HCMVAD-pS392-A01-I-11	0.620467	122									HCMVAD-pS392-B05-I-05	0.469501	122									HCMVAD-pS392-C02-I-25	0.688014	122
				HCMVAD-pS392-A01-I-03	0.618462	123									HCMVAD-pS392-B02-I-04	0.435879	123									HCMVAD-pS392-C04-I-26	0.686656	123
				HCMVAD-pS392-A05-I-08	0.616657	124									HCMVAD-pS392-B05-I-04	0.433952	124									HCMVAD-pS392-C03-I-22	0.675332	124
				HCMVAD-pS392-A01-I-06	0.603339	125									HCMVAD-pS392-B02-I-03	0.422554	125									HCMVAD-pS392-C03-I-14	0.664303	125
				HCMVAD-pS392-A02-I-16	0.601339	126									HCMVAD-pS392-B05-I-03	0.420998	126									HCMVAD-pS392-C01-I-11	0.658965	126
				HCMVAD-pS392-A04-I-11	0.596134	127									HCMVAD-pS392-B05-I-02	0.336169	127									HCMVAD-pS392-C05-I-05	0.658799	127
				HCMVAD-pS392-A03-I-04	0.593751	128									HCMVAD-pS392-B01-I-03	0.289034	128									HCMVAD-pS392-C03-I-20	0.642572	128
				HCMVAD-pS392-A04-I-10	0.593307	129									HCMVAD-pS392-B02-I-02	0.273772	129									HCMVAD-pS392-C04-I-37	0.622755	129
				HCMVAD-pS392-A04-I-09	0.569681	130									HCMVAD-pS392-B01-I-02	0.26135	130									HCMVAD-pS392-C02-I-07	0.621111	130
				HCMVAD-pS392-A04-I-08	0.567287	131									HCMVAD-pS392-B05-I-01	0.260507	131									HCMVAD-pS392-C04-I-36	0.6097	131
				HCMVAD-pS392-A01-I-10	0.564184	132									HCMVAD-pS392-B01-I-01	0.249034	132									HCMVAD-pS392-C03-I-29	0.602538	132
				HCMVAD-pS392-A02-I-05	0.539619	133									HCMVAD-pS392-B02-I-01	0.20804	133									HCMVAD-pS392-C04-I-14	0.592367	133
				HCMVAD-pS392-A02-I-10	0.532612	134																				HCMVAD-pS392-C04-I-16	0.582473	134
				HCMVAD-pS392-A05-I-07	0.525113	135																				HCMVAD-pS392-C03-I-12	0.5702	135
				HCMVAD-pS392-A05-I-06	0.50792	136																				HCMVAD-pS392-C02-I-27	0.552542	136
				HCMVAD-pS392-A01-I-08	0.504205	137																				HCMVAD-pS392-C03-I-04	0.532512	137
				HCMVAD-pS392-A04-I-07	0.493668	138																				HCMVAD-pS392-C03-I-02	0.525988	138
				HCMVAD-pS392-A04-I-06	0.480196	139																				HCMVAD-pS392-C05-I-10	0.518269	139
				HCMVAD-pS392-A02-I-11	0.477061	140																				HCMVAD-pS392-C03-I-26	0.515241	140
				HCMVAD-pS392-A02-I-20	0.456008	141																				HCMVAD-pS392-C02-I-13	0.514487	141
				HCMVAD-pS392-A02-I-19	0.437401	142																				HCMVAD-pS392-C01-I-26	0.494706	142
				HCMVAD-pS392-A03-I-03	0.419883	143																				HCMVAD-pS392-C03-I-23	0.494543	143
				HCMVAD-pS392-A03-I-02	0.410125	144																				HCMVAD-pS392-C04-I-13	0.451956	144
				HCMVAD-pS392-A01-I-22	0.408623	145																				HCMVAD-pS392-C03-I-24	0.444605	145
				HCMVAD-pS392-A02-I-21	0.405586	146																				HCMVAD-pS392-C02-I-26	0.438596	146
				HCMVAD-pS392-A05-I-05	0.403645	147																				HCMVAD-pS392-C01-I-28	0.432053	147
				HCMVAD-pS392-A01-I-23	0.39075	148																				HCMVAD-pS392-C02-I-30	0.43088	148
				HCMVAD-pS392-A01-I-24	0.385221	149																				HCMVAD-pS392-C02-I-31	0.427943	149
				HCMVAD-pS392-A04-I-05	0.380557	150																				HCMVAD-pS392-C05-I-27	0.427938	150
				HCMVAD-pS392-A04-I-04	0.379778	151																				HCMVAD-pS392-C04-I-40	0.416472	151
				HCMVAD-pS392-A05-I-04	0.37359	152																				HCMVAD-pS392-C04-I-39	0.410781	152
				HCMVAD-pS392-A05-I-03	0.338088	153																				HCMVAD-pS392-C02-I-28	0.401944	153
				HCMVAD-pS392-A04-I-03	0.306447	154																				HCMVAD-pS392-C05-I-30	0.397429	154
				HCMVAD-pS392-A03-I-01	0.28821	155																				HCMVAD-pS392-C01-I-23	0.393631	155
				HCMVAD-pS392-A05-I-02	0.26738	156																				HCMVAD-pS392-C03-I-27	0.381338	156
				HCMVAD-pS392-A05-I-01	0.263869	157																				HCMVAD-pS392-C05-I-29	0.37204	157
				HCMVAD-pS392-A04-I-02	0.257955	158																				HCMVAD-pS392-C03-I-30	0.36172	158
				HCMVAD-pS392-A01-I-25	0.255439	159																				HCMVAD-pS392-C04-I-42	0.355063	159
				HCMVAD-pS392-A04-I-01	0.240646	160																				HCMVAD-pS392-C03-I-28	0.355055	160
				HCMVAD-pS392-A02-I-22	0.240006	161																				HCMVAD-pS392-C04-I-41	0.344054	161
																										HCMVAD-pS392-C01-I-30	0.334647	162
																										HCMVAD-pS392-C05-I-34	0.327915	163
																										HCMVAD-pS392-C05-I-33	0.312763	164
																										HCMVAD-pS392-C03-I-31	0.299908	165
																										HCMVAD-pS392-C03-I-32	0.293994	166
																										HCMVAD-pS392-C05-I-31	0.282425	167
																										HCMVAD-pS392-C04-I-34	0.264382	168
																										HCMVAD-pS392-C05-I-32	0.253589	169
																										HCMVAD-pS392-C05-I-35	0.198169	170

## Sheet: HCMV TB
HCMV TB-pS392-A											HCMV TB-pS392-B											HCMV TB-pS392-C
Uninfected				Infected							Uninfected				Infected
#	pS392	n=		#	pS392	n=					#	pS392	n=		#	pS392	n=					#	pS392	n=		#	pS392	n=
HCMVTB-pS392-A04-U-09	2.61996	1		HCMVTB-pS392-A04-I-12	2.42992	1		Uninfected (HCMV TB-pS392-A)			HCMVTB-pS392-B02-U-20	2.63144	1		HCMVTB-pS392-B01-I-19	2.42037	1		Uninfected (HCMV TB-pS392-B)			HCMVTB-pS392-C05-U-20	2.32458	1		HCMVTB-pS392-C02-I-17	2.2007	1		Uninfected (HCMV TB-pS392-C)
HCMVTB-pS392-A04-U-21	2.60444	2		HCMVTB-pS392-A02-I-22	2.01342	2		Mean	1		HCMVTB-pS392-B05-U-26	2.30734	2		HCMVTB-pS392-B02-I-31	2.3885	2		Mean	1		HCMVTB-pS392-C03-U-28	2.25992	2		HCMVTB-pS392-C01-I-22	2.07033	2		Mean	1
HCMVTB-pS392-A02-U-24	2.25562	3		HCMVTB-pS392-A02-I-21	1.95803	3		SD	0.444937		HCMVTB-pS392-B01-U-30	2.26395	3		HCMVTB-pS392-B02-I-30	2.36455	3		SD	0.460905		HCMVTB-pS392-C01-U-28	2.16628	3		HCMVTB-pS392-C01-I-21	2.05033	3		SD	0.483657
HCMVTB-pS392-A02-U-23	2.19851	4		HCMVTB-pS392-A04-I-10	1.91251	4		n=	137		HCMVTB-pS392-B05-U-25	2.11769	4		HCMVTB-pS392-B01-I-18	2.13849	4		n=	129		HCMVTB-pS392-C04-U-35	2.15605	4		HCMVTB-pS392-C01-I-20	2.02317	4		n=	137
HCMVTB-pS392-A03-U-18	1.91387	5		HCMVTB-pS392-A05-I-18	1.90583	5		Increased	0.131387		HCMVTB-pS392-B01-U-29	2.04098	5		HCMVTB-pS392-B05-I-13	1.87789	5		Increased	0.139535		HCMVTB-pS392-C04-U-34	2.08014	5		HCMVTB-pS392-C01-I-19	1.95153	5		Increased	0.189781
HCMVTB-pS392-A05-U-26	1.85627	6		HCMVTB-pS392-A04-I-05	1.82369	6					HCMVTB-pS392-B02-U-19	1.9717	6		HCMVTB-pS392-B04-I-23	1.87123	6					HCMVTB-pS392-C04-U-33	2.05561	6		HCMVTB-pS392-C03-I-19	1.7189	6
HCMVTB-pS392-A04-U-26	1.79531	7		HCMVTB-pS392-A02-I-20	1.72299	7					HCMVTB-pS392-B03-U-28	1.94015	7		HCMVTB-pS392-B02-I-29	1.85424	7					HCMVTB-pS392-C04-U-32	2.04651	7		HCMVTB-pS392-C01-I-18	1.68624	7
HCMVTB-pS392-A02-U-22	1.77255	8		HCMVTB-pS392-A05-I-17	1.69847	8		Infected (HCMV TB-pS392-A)			HCMVTB-pS392-B03-U-27	1.93555	8		HCMVTB-pS392-B02-I-28	1.8346	8		Infected (HCMV TB-pS392-B)			HCMVTB-pS392-C04-U-31	2.03584	8		HCMVTB-pS392-C02-I-16	1.62105	8		Infected (HCMV TB-pS392-C)
HCMVTB-pS392-A02-U-21	1.7724	9		HCMVTB-pS392-A04-I-07	1.53516	9		mean	0.932374		HCMVTB-pS392-B05-U-24	1.81763	9		HCMVTB-pS392-B02-I-27	1.81834	9		mean	1.02816		HCMVTB-pS392-C03-U-27	1.99642	9		HCMVTB-pS392-C01-I-17	1.61825	9		mean	0.967714
HCMVTB-pS392-A03-U-17	1.70122	10		HCMVTB-pS392-A02-I-19	1.52697	10		SD	0.445408		HCMVTB-pS392-B04-U-25	1.75794	10		HCMVTB-pS392-B04-I-22	1.81321	10		SD	0.487699		HCMVTB-pS392-C03-U-26	1.95528	10		HCMVTB-pS392-C01-I-16	1.60071	10		SD	0.478435
HCMVTB-pS392-A01-U-33	1.69514	11		HCMVTB-pS392-A05-I-16	1.50827	11		n=	96		HCMVTB-pS392-B03-U-26	1.71966	11		HCMVTB-pS392-B03-I-21	1.76374	11		n=	107		HCMVTB-pS392-C01-U-27	1.81395	11		HCMVTB-pS392-C03-I-18	1.58974	11		n=	89
HCMVTB-pS392-A01-U-32	1.6567	12		HCMVTB-pS392-A01-I-21	1.48104	12		Increased	0.125		HCMVTB-pS392-B04-U-24	1.6581	12		HCMVTB-pS392-B04-I-21	1.71498	12		Increased	0.186916		HCMVTB-pS392-C03-U-25	1.80535	12		HCMVTB-pS392-C03-I-17	1.53865	12		Increased	0.146067
HCMVTB-pS392-A03-U-16	1.63716	13		HCMVTB-pS392-A02-I-18	1.43818	13					HCMVTB-pS392-B04-U-23	1.65761	13		HCMVTB-pS392-B02-I-26	1.68693	13					HCMVTB-pS392-C05-U-19	1.75228	13		HCMVTB-pS392-C05-I-21	1.5062	13
HCMVTB-pS392-A01-U-31	1.54427	14		HCMVTB-pS392-A01-I-20	1.41985	14					HCMVTB-pS392-B04-U-22	1.62272	14		HCMVTB-pS392-B01-I-17	1.669	14					HCMVTB-pS392-C04-U-30	1.65499	14		HCMVTB-pS392-C04-I-10	1.47634	14
HCMVTB-pS392-A05-U-25	1.50153	15		HCMVTB-pS392-A01-I-19	1.4076	15					HCMVTB-pS392-B01-U-28	1.61881	15		HCMVTB-pS392-B02-I-25	1.58446	15					HCMVTB-pS392-C02-U-26	1.64796	15		HCMVTB-pS392-C02-I-15	1.4426	15
HCMVTB-pS392-A01-U-30	1.49103	16		HCMVTB-pS392-A04-I-08	1.28024	16					HCMVTB-pS392-B04-U-21	1.60572	16		HCMVTB-pS392-B01-I-16	1.57025	16					HCMVTB-pS392-C03-U-24	1.64775	16		HCMVTB-pS392-C02-I-14	1.39967	16
HCMVTB-pS392-A05-U-24	1.48769	17		HCMVTB-pS392-A01-I-18	1.27611	17					HCMVTB-pS392-B05-U-23	1.53048	17		HCMVTB-pS392-B02-I-24	1.52386	17					HCMVTB-pS392-C02-U-25	1.60891	17		HCMVTB-pS392-C05-I-20	1.36455	17
HCMVTB-pS392-A05-U-23	1.47063	18		HCMVTB-pS392-A03-I-20	1.27532	18					HCMVTB-pS392-B02-U-18	1.48658	18		HCMVTB-pS392-B01-I-15	1.48836	18					HCMVTB-pS392-C02-U-24	1.57716	18		HCMVTB-pS392-C01-I-15	1.36226	18
HCMVTB-pS392-A04-U-34	1.41103	19		HCMVTB-pS392-A02-I-17	1.27006	19					HCMVTB-pS392-B03-U-25	1.4501	19		HCMVTB-pS392-B02-I-23	1.48499	19					HCMVTB-pS392-C04-U-29	1.56642	19		HCMVTB-pS392-C02-I-13	1.33997	19
HCMVTB-pS392-A01-U-29	1.40026	20		HCMVTB-pS392-A04-I-14	1.26151	20					HCMVTB-pS392-B01-U-27	1.44912	20		HCMVTB-pS392-B04-I-20	1.48154	20					HCMVTB-pS392-C01-U-26	1.56407	20		HCMVTB-pS392-C01-I-14	1.3228	20
HCMVTB-pS392-A01-U-28	1.39966	21		HCMVTB-pS392-A03-I-19	1.24616	21					HCMVTB-pS392-B01-U-26	1.42751	21		HCMVTB-pS392-B05-I-12	1.4221	21					HCMVTB-pS392-C02-U-23	1.53274	21		HCMVTB-pS392-C05-I-19	1.3211	21
HCMVTB-pS392-A05-U-22	1.39757	22		HCMVTB-pS392-A02-I-16	1.236	22					HCMVTB-pS392-B01-U-25	1.42238	22		HCMVTB-pS392-B04-I-19	1.39819	22					HCMVTB-pS392-C02-U-22	1.52276	22		HCMVTB-pS392-C04-I-09	1.30366	22
HCMVTB-pS392-A01-U-27	1.38344	23		HCMVTB-pS392-A05-I-15	1.21515	23					HCMVTB-pS392-B02-U-17	1.41488	23		HCMVTB-pS392-B04-I-18	1.35281	23					HCMVTB-pS392-C05-U-18	1.51784	23		HCMVTB-pS392-C05-I-18	1.25964	23
HCMVTB-pS392-A04-U-29	1.38108	24		HCMVTB-pS392-A02-I-15	1.20825	24					HCMVTB-pS392-B02-U-16	1.3857	24		HCMVTB-pS392-B02-I-22	1.34531	24					HCMVTB-pS392-C02-U-21	1.51041	24		HCMVTB-pS392-C05-I-17	1.25929	24
HCMVTB-pS392-A03-U-15	1.36988	25		HCMVTB-pS392-A05-I-14	1.20203	25					HCMVTB-pS392-B04-U-20	1.36418	25		HCMVTB-pS392-B05-I-11	1.32656	25					HCMVTB-pS392-C01-U-25	1.50266	25		HCMVTB-pS392-C03-I-16	1.24498	25
HCMVTB-pS392-A05-U-21	1.36939	26		HCMVTB-pS392-A01-I-17	1.19534	26					HCMVTB-pS392-B05-U-22	1.35138	26		HCMVTB-pS392-B04-I-17	1.31687	26					HCMVTB-pS392-C05-U-17	1.48939	26		HCMVTB-pS392-C01-I-13	1.24389	26
HCMVTB-pS392-A02-U-20	1.35904	27		HCMVTB-pS392-A01-I-16	1.174	27					HCMVTB-pS392-B03-U-24	1.31295	27		HCMVTB-pS392-B01-I-14	1.27779	27					HCMVTB-pS392-C04-U-28	1.47193	27		HCMVTB-pS392-C05-I-16	1.2108	27
HCMVTB-pS392-A01-U-26	1.35788	28		HCMVTB-pS392-A05-I-13	1.15686	28					HCMVTB-pS392-B02-U-15	1.30366	28		HCMVTB-pS392-B02-I-21	1.27672	28					HCMVTB-pS392-C05-U-16	1.46503	28		HCMVTB-pS392-C03-I-15	1.21034	28
HCMVTB-pS392-A04-U-06	1.32922	29		HCMVTB-pS392-A03-I-18	1.13773	29					HCMVTB-pS392-B01-U-24	1.29719	29		HCMVTB-pS392-B04-I-16	1.27192	29					HCMVTB-pS392-C04-U-27	1.45366	29		HCMVTB-pS392-C01-I-12	1.20125	29
HCMVTB-pS392-A04-U-19	1.31889	30		HCMVTB-pS392-A01-I-15	1.13424	30					HCMVTB-pS392-B04-U-19	1.28018	30		HCMVTB-pS392-B04-I-15	1.24984	30					HCMVTB-pS392-C04-U-26	1.42014	30		HCMVTB-pS392-C01-I-11	1.16211	30
HCMVTB-pS392-A03-U-14	1.31424	31		HCMVTB-pS392-A02-I-14	1.1328	31					HCMVTB-pS392-B03-U-23	1.27403	31		HCMVTB-pS392-B03-I-20	1.22893	31					HCMVTB-pS392-C02-U-20	1.40422	31		HCMVTB-pS392-C03-I-14	1.12191	31
HCMVTB-pS392-A05-U-20	1.28862	32		HCMVTB-pS392-A03-I-17	1.1247	32					HCMVTB-pS392-B04-U-18	1.27172	32		HCMVTB-pS392-B03-I-19	1.2236	32					HCMVTB-pS392-C01-U-24	1.38505	32		HCMVTB-pS392-C04-I-08	1.12036	32
HCMVTB-pS392-A05-U-19	1.24029	33		HCMVTB-pS392-A04-I-06	1.06028	33					HCMVTB-pS392-B05-U-21	1.26178	33		HCMVTB-pS392-B01-I-13	1.1663	33					HCMVTB-pS392-C01-U-23	1.37817	33		HCMVTB-pS392-C03-I-13	1.10407	33
HCMVTB-pS392-A02-U-19	1.23533	34		HCMVTB-pS392-A02-I-13	1.04345	34					HCMVTB-pS392-B03-U-22	1.24978	34		HCMVTB-pS392-B03-I-18	1.16223	34					HCMVTB-pS392-C01-U-22	1.34483	34		HCMVTB-pS392-C01-I-10	1.08649	34
HCMVTB-pS392-A04-U-11	1.19644	35		HCMVTB-pS392-A03-I-16	0.987626	35					HCMVTB-pS392-B01-U-23	1.24167	35		HCMVTB-pS392-B03-I-17	1.16097	35					HCMVTB-pS392-C02-U-19	1.28961	35		HCMVTB-pS392-C05-I-15	1.08414	35
HCMVTB-pS392-A04-U-24	1.19546	36		HCMVTB-pS392-A05-I-12	0.945035	36					HCMVTB-pS392-B03-U-21	1.22935	36		HCMVTB-pS392-B02-I-20	1.14338	36					HCMVTB-pS392-C02-U-18	1.26238	36		HCMVTB-pS392-C05-I-14	1.08184	36
HCMVTB-pS392-A03-U-13	1.19461	37		HCMVTB-pS392-A05-I-11	0.925358	37					HCMVTB-pS392-B01-U-22	1.22384	37		HCMVTB-pS392-B04-I-14	1.14312	37					HCMVTB-pS392-C04-U-25	1.26186	37		HCMVTB-pS392-C02-I-12	1.03009	37
HCMVTB-pS392-A04-U-25	1.18368	38		HCMVTB-pS392-A01-I-14	0.92523	38					HCMVTB-pS392-B03-U-20	1.21301	38		HCMVTB-pS392-B02-I-19	1.13018	38					HCMVTB-pS392-C05-U-15	1.24482	38		HCMVTB-pS392-C05-I-13	1.01972	38
HCMVTB-pS392-A04-U-10	1.1638	39		HCMVTB-pS392-A02-I-12	0.920382	39					HCMVTB-pS392-B03-U-19	1.20709	39		HCMVTB-pS392-B01-I-12	1.10498	39					HCMVTB-pS392-C01-U-21	1.21398	39		HCMVTB-pS392-C02-I-11	1.01753	39
HCMVTB-pS392-A04-U-23	1.16222	40		HCMVTB-pS392-A01-I-13	0.919963	40					HCMVTB-pS392-B03-U-18	1.20351	40		HCMVTB-pS392-B03-I-16	1.09412	40					HCMVTB-pS392-C02-U-17	1.20176	40		HCMVTB-pS392-C02-I-10	1.01731	40
HCMVTB-pS392-A02-U-18	1.16168	41		HCMVTB-pS392-A03-I-15	0.903233	41					HCMVTB-pS392-B04-U-17	1.18388	41		HCMVTB-pS392-B05-I-10	1.08815	41					HCMVTB-pS392-C05-U-14	1.19081	41		HCMVTB-pS392-C05-I-12	1.0042	41
HCMVTB-pS392-A01-U-25	1.14908	42		HCMVTB-pS392-A03-I-14	0.897364	42					HCMVTB-pS392-B01-U-21	1.18179	42		HCMVTB-pS392-B02-I-18	1.06482	42					HCMVTB-pS392-C01-U-20	1.18558	42		HCMVTB-pS392-C03-I-12	0.978883	42
HCMVTB-pS392-A05-U-18	1.1461	43		HCMVTB-pS392-A03-I-13	0.89111	43					HCMVTB-pS392-B05-U-20	1.18141	43		HCMVTB-pS392-B05-I-09	1.05938	43					HCMVTB-pS392-C05-U-13	1.13958	43		HCMVTB-pS392-C04-I-07	0.947511	43
HCMVTB-pS392-A04-U-15	1.14216	44		HCMVTB-pS392-A02-I-11	0.890972	44					HCMVTB-pS392-B03-U-17	1.18045	44		HCMVTB-pS392-B04-I-13	1.05755	44					HCMVTB-pS392-C03-U-23	1.13793	44		HCMVTB-pS392-C02-I-09	0.943162	44
HCMVTB-pS392-A01-U-24	1.13367	45		HCMVTB-pS392-A03-I-12	0.886709	45					HCMVTB-pS392-B04-U-16	1.16996	45		HCMVTB-pS392-B04-I-12	1.05696	45					HCMVTB-pS392-C04-U-24	1.10747	45		HCMVTB-pS392-C03-I-11	0.930816	45
HCMVTB-pS392-A01-U-23	1.12892	46		HCMVTB-pS392-A01-I-12	0.884029	46					HCMVTB-pS392-B05-U-19	1.10053	46		HCMVTB-pS392-B01-I-11	1.05013	46					HCMVTB-pS392-C02-U-16	1.07257	46		HCMVTB-pS392-C02-I-08	0.929988	46
HCMVTB-pS392-A03-U-12	1.12604	47		HCMVTB-pS392-A04-I-04	0.877891	47					HCMVTB-pS392-B04-U-15	1.08553	47		HCMVTB-pS392-B02-I-17	1.04646	47					HCMVTB-pS392-C01-U-19	1.07213	47		HCMVTB-pS392-C01-I-09	0.918529	47
HCMVTB-pS392-A01-U-22	1.11257	48		HCMVTB-pS392-A03-I-11	0.870906	48					HCMVTB-pS392-B01-U-20	1.08103	48		HCMVTB-pS392-B02-I-16	0.983196	48					HCMVTB-pS392-C03-U-22	1.06156	48		HCMVTB-pS392-C03-I-10	0.902169	48
HCMVTB-pS392-A02-U-17	1.10764	49		HCMVTB-pS392-A02-I-10	0.85813	49					HCMVTB-pS392-B05-U-18	1.06925	49		HCMVTB-pS392-B05-I-08	0.977584	49					HCMVTB-pS392-C01-U-18	1.05502	49		HCMVTB-pS392-C05-I-11	0.88906	49
HCMVTB-pS392-A05-U-17	1.09467	50		HCMVTB-pS392-A02-I-09	0.857145	50					HCMVTB-pS392-B04-U-14	1.01305	50		HCMVTB-pS392-B03-I-15	0.972914	50					HCMVTB-pS392-C03-U-21	1.04527	50		HCMVTB-pS392-C05-I-10	0.864577	50
HCMVTB-pS392-A05-U-16	1.09436	51		HCMVTB-pS392-A03-I-10	0.856957	51					HCMVTB-pS392-B05-U-17	1.0117	51		HCMVTB-pS392-B02-I-15	0.972653	51					HCMVTB-pS392-C05-U-12	1.02563	51		HCMVTB-pS392-C02-I-07	0.821078	51
HCMVTB-pS392-A04-U-30	1.08502	52		HCMVTB-pS392-A04-I-01	0.848219	52					HCMVTB-pS392-B05-U-16	1.01093	52		HCMVTB-pS392-B05-I-07	0.970613	52					HCMVTB-pS392-C01-U-17	1.02063	52		HCMVTB-pS392-C03-I-09	0.802692	52
HCMVTB-pS392-A01-U-21	1.07559	53		HCMVTB-pS392-A02-I-08	0.826047	53					HCMVTB-pS392-B02-U-14	0.995979	53		HCMVTB-pS392-B02-I-14	0.970517	53					HCMVTB-pS392-C04-U-23	1.01236	53		HCMVTB-pS392-C05-I-09	0.79396	53
HCMVTB-pS392-A05-U-15	1.07447	54		HCMVTB-pS392-A01-I-11	0.82459	54					HCMVTB-pS392-B01-U-19	0.990418	54		HCMVTB-pS392-B02-I-13	0.970104	54					HCMVTB-pS392-C01-U-16	1.00059	54		HCMVTB-pS392-C05-I-08	0.787509	54
HCMVTB-pS392-A01-U-20	1.07089	55		HCMVTB-pS392-A05-I-10	0.816931	55					HCMVTB-pS392-B05-U-15	0.988277	55		HCMVTB-pS392-B02-I-12	0.956046	55					HCMVTB-pS392-C03-U-20	0.990545	55		HCMVTB-pS392-C03-I-08	0.783005	55
HCMVTB-pS392-A02-U-16	1.06568	56		HCMVTB-pS392-A04-I-15	0.777563	56					HCMVTB-pS392-B03-U-16	0.982728	56		HCMVTB-pS392-B04-I-11	0.952637	56					HCMVTB-pS392-C05-U-11	0.983152	56		HCMVTB-pS392-C04-I-06	0.741483	56
HCMVTB-pS392-A04-U-04	1.06512	57		HCMVTB-pS392-A04-I-03	0.73898	57					HCMVTB-pS392-B02-U-13	0.965383	57		HCMVTB-pS392-B04-I-10	0.950573	57					HCMVTB-pS392-C05-U-10	0.981169	57		HCMVTB-pS392-C02-I-06	0.726488	57
HCMVTB-pS392-A02-U-15	1.06259	58		HCMVTB-pS392-A03-I-09	0.73128	58					HCMVTB-pS392-B05-U-14	0.96435	58		HCMVTB-pS392-B02-I-11	0.950499	58					HCMVTB-pS392-C03-U-19	0.958982	58		HCMVTB-pS392-C03-I-07	0.667773	58
HCMVTB-pS392-A05-U-14	1.05308	59		HCMVTB-pS392-A03-I-08	0.728655	59					HCMVTB-pS392-B01-U-18	0.93228	59		HCMVTB-pS392-B04-I-09	0.933863	59					HCMVTB-pS392-C03-U-18	0.953927	59		HCMVTB-pS392-C03-I-06	0.660979	59
HCMVTB-pS392-A03-U-11	1.00299	60		HCMVTB-pS392-A04-I-11	0.725772	60					HCMVTB-pS392-B01-U-17	0.912811	60		HCMVTB-pS392-B04-I-08	0.920692	60					HCMVTB-pS392-C03-U-17	0.947721	60		HCMVTB-pS392-C02-I-05	0.658699	60
HCMVTB-pS392-A01-U-19	0.996647	61		HCMVTB-pS392-A04-I-13	0.717556	61					HCMVTB-pS392-B04-U-13	0.910339	61		HCMVTB-pS392-B01-I-10	0.918474	61					HCMVTB-pS392-C02-U-15	0.947687	61		HCMVTB-pS392-C05-I-07	0.653578	61
HCMVTB-pS392-A05-U-13	0.993671	62		HCMVTB-pS392-A01-I-10	0.710136	62					HCMVTB-pS392-B01-U-16	0.908522	62		HCMVTB-pS392-B03-I-14	0.91493	62					HCMVTB-pS392-C01-U-15	0.942942	62		HCMVTB-pS392-C05-I-06	0.64505	62
HCMVTB-pS392-A02-U-14	0.993131	63		HCMVTB-pS392-A05-I-09	0.695638	63					HCMVTB-pS392-B01-U-15	0.89666	63		HCMVTB-pS392-B03-I-13	0.879667	63					HCMVTB-pS392-C02-U-14	0.939569	63		HCMVTB-pS392-C04-I-05	0.618595	63
HCMVTB-pS392-A01-U-18	0.982231	64		HCMVTB-pS392-A05-I-08	0.695591	64					HCMVTB-pS392-B04-U-12	0.878624	64		HCMVTB-pS392-B02-I-10	0.877386	64					HCMVTB-pS392-C03-U-16	0.919769	64		HCMVTB-pS392-C01-I-08	0.607711	64
HCMVTB-pS392-A02-U-13	0.971827	65		HCMVTB-pS392-A02-I-07	0.692819	65					HCMVTB-pS392-B02-U-12	0.878523	65		HCMVTB-pS392-B02-I-09	0.876353	65					HCMVTB-pS392-C01-U-14	0.900988	65		HCMVTB-pS392-C01-I-07	0.601527	65
HCMVTB-pS392-A02-U-12	0.970729	66		HCMVTB-pS392-A05-I-07	0.689562	66					HCMVTB-pS392-B01-U-14	0.868915	66		HCMVTB-pS392-B01-I-09	0.867675	66					HCMVTB-pS392-C02-U-13	0.896186	66		HCMVTB-pS392-C05-I-05	0.598885	66
HCMVTB-pS392-A05-U-12	0.963027	67		HCMVTB-pS392-A04-I-02	0.689559	67					HCMVTB-pS392-B02-U-11	0.854302	67		HCMVTB-pS392-B02-I-08	0.852545	67					HCMVTB-pS392-C01-U-13	0.883954	67		HCMVTB-pS392-C01-I-06	0.595053	67
HCMVTB-pS392-A01-U-17	0.937298	68		HCMVTB-pS392-A04-I-09	0.667945	68					HCMVTB-pS392-B01-U-13	0.85082	68		HCMVTB-pS392-B01-I-08	0.845559	68					HCMVTB-pS392-C03-U-15	0.879245	68		HCMVTB-pS392-C02-I-04	0.5928	68
HCMVTB-pS392-A04-U-05	0.932147	69		HCMVTB-pS392-A03-I-07	0.664646	69					HCMVTB-pS392-B03-U-15	0.842116	69		HCMVTB-pS392-B02-I-07	0.833043	69					HCMVTB-pS392-C02-U-12	0.864248	69		HCMVTB-pS392-C01-I-05	0.584637	69
HCMVTB-pS392-A04-U-16	0.93082	70		HCMVTB-pS392-A02-I-06	0.654264	70					HCMVTB-pS392-B05-U-13	0.824894	70		HCMVTB-pS392-B01-I-07	0.831687	70					HCMVTB-pS392-C01-U-12	0.864134	70		HCMVTB-pS392-C04-I-04	0.581663	70
HCMVTB-pS392-A02-U-11	0.919425	71		HCMVTB-pS392-A05-I-06	0.641638	71					HCMVTB-pS392-B03-U-14	0.815011	71		HCMVTB-pS392-B01-I-06	0.825454	71					HCMVTB-pS392-C03-U-14	0.849822	71		HCMVTB-pS392-C01-I-04	0.580586	71
HCMVTB-pS392-A01-U-16	0.907714	72		HCMVTB-pS392-A03-I-06	0.587227	72					HCMVTB-pS392-B03-U-13	0.80074	72		HCMVTB-pS392-B04-I-07	0.803365	72					HCMVTB-pS392-C02-U-11	0.849743	72		HCMVTB-pS392-C05-I-04	0.57585	72
HCMVTB-pS392-A01-U-15	0.90648	73		HCMVTB-pS392-A02-I-05	0.580389	73					HCMVTB-pS392-B05-U-12	0.792489	73		HCMVTB-pS392-B05-I-06	0.802621	73					HCMVTB-pS392-C03-U-13	0.839818	73		HCMVTB-pS392-C03-I-05	0.574715	73
HCMVTB-pS392-A04-U-17	0.887434	74		HCMVTB-pS392-A02-I-04	0.566514	74					HCMVTB-pS392-B02-U-10	0.790492	74		HCMVTB-pS392-B03-I-12	0.77422	74					HCMVTB-pS392-C03-U-12	0.83717	74		HCMVTB-pS392-C01-I-03	0.560839	74
HCMVTB-pS392-A05-U-11	0.880567	75		HCMVTB-pS392-A02-I-03	0.558128	75					HCMVTB-pS392-B05-U-11	0.779166	75		HCMVTB-pS392-B02-I-06	0.77416	75					HCMVTB-pS392-C03-U-11	0.835244	75		HCMVTB-pS392-C01-I-02	0.540477	75
HCMVTB-pS392-A04-U-32	0.874604	76		HCMVTB-pS392-A05-I-05	0.55099	76					HCMVTB-pS392-B01-U-12	0.778173	76		HCMVTB-pS392-B03-I-11	0.765185	76					HCMVTB-pS392-C04-U-22	0.813754	76		HCMVTB-pS392-C02-I-03	0.501084	76
HCMVTB-pS392-A01-U-14	0.873826	77		HCMVTB-pS392-A05-I-04	0.543157	77					HCMVTB-pS392-B03-U-12	0.776534	77		HCMVTB-pS392-B02-I-05	0.740498	77					HCMVTB-pS392-C04-U-21	0.812189	77		HCMVTB-pS392-C04-I-03	0.49602	77
HCMVTB-pS392-A01-U-13	0.866032	78		HCMVTB-pS392-A03-I-05	0.522446	78					HCMVTB-pS392-B03-U-11	0.776266	78		HCMVTB-pS392-B04-I-06	0.732465	78					HCMVTB-pS392-C02-U-10	0.806254	78		HCMVTB-pS392-C02-I-02	0.407984	78
HCMVTB-pS392-A04-U-22	0.859152	79		HCMVTB-pS392-A03-I-04	0.51874	79					HCMVTB-pS392-B01-U-11	0.770232	79		HCMVTB-pS392-B04-I-05	0.72909	79					HCMVTB-pS392-C04-U-20	0.804364	79		HCMVTB-pS392-C03-I-04	0.393522	79
HCMVTB-pS392-A03-U-10	0.857162	80		HCMVTB-pS392-A01-I-09	0.503349	80					HCMVTB-pS392-B04-U-11	0.763656	80		HCMVTB-pS392-B05-I-05	0.725877	80					HCMVTB-pS392-C01-U-11	0.801783	80		HCMVTB-pS392-C05-I-03	0.370452	80
HCMVTB-pS392-A03-U-09	0.84329	81		HCMVTB-pS392-A03-I-03	0.502036	81					HCMVTB-pS392-B02-U-09	0.762653	81		HCMVTB-pS392-B03-I-10	0.721204	81					HCMVTB-pS392-C04-U-19	0.778273	81		HCMVTB-pS392-C01-I-01	0.316134	81
HCMVTB-pS392-A01-U-12	0.834913	82		HCMVTB-pS392-A01-I-08	0.50052	82					HCMVTB-pS392-B03-U-10	0.756784	82		HCMVTB-pS392-B03-I-09	0.68112	82					HCMVTB-pS392-C05-U-09	0.77659	82		HCMVTB-pS392-C02-I-01	0.314964	82
HCMVTB-pS392-A05-U-10	0.832668	83		HCMVTB-pS392-A03-I-02	0.490326	83					HCMVTB-pS392-B02-U-08	0.736639	83		HCMVTB-pS392-B01-I-05	0.675704	83					HCMVTB-pS392-C04-U-18	0.773351	83		HCMVTB-pS392-C03-I-03	0.302711	83
HCMVTB-pS392-A04-U-27	0.822497	84		HCMVTB-pS392-A01-I-07	0.486616	84					HCMVTB-pS392-B03-U-09	0.722008	84		HCMVTB-pS392-B05-I-04	0.67176	84					HCMVTB-pS392-C01-U-10	0.771041	84		HCMVTB-pS392-C04-I-02	0.282765	84
HCMVTB-pS392-A05-U-09	0.822295	85		HCMVTB-pS392-A05-I-03	0.470927	85					HCMVTB-pS392-B01-U-10	0.72141	85		HCMVTB-pS392-B03-I-08	0.630393	85					HCMVTB-pS392-C04-U-17	0.756819	85		HCMVTB-pS392-C04-I-01	0.264584	85
HCMVTB-pS392-A01-U-11	0.814719	86		HCMVTB-pS392-A02-I-02	0.462302	86					HCMVTB-pS392-B03-U-08	0.71799	86		HCMVTB-pS392-B03-I-07	0.585365	86					HCMVTB-pS392-C02-U-09	0.751293	86		HCMVTB-pS392-C05-I-02	0.221384	86
HCMVTB-pS392-A04-U-31	0.807393	87		HCMVTB-pS392-A01-I-06	0.444241	87					HCMVTB-pS392-B04-U-10	0.709104	87		HCMVTB-pS392-B03-I-06	0.57409	87					HCMVTB-pS392-C02-U-08	0.750734	87		HCMVTB-pS392-C03-I-02	0.206203	87
HCMVTB-pS392-A03-U-08	0.801827	88		HCMVTB-pS392-A05-I-02	0.443631	88					HCMVTB-pS392-B01-U-09	0.700366	88		HCMVTB-pS392-B03-I-05	0.542431	88					HCMVTB-pS392-C03-U-10	0.746413	88		HCMVTB-pS392-C03-I-01	0.200559	88
HCMVTB-pS392-A01-U-10	0.78992	89		HCMVTB-pS392-A01-I-05	0.409902	89					HCMVTB-pS392-B02-U-07	0.697292	89		HCMVTB-pS392-B02-I-04	0.53284	89					HCMVTB-pS392-C01-U-09	0.744856	89		HCMVTB-pS392-C05-I-01	0.199198	89
HCMVTB-pS392-A01-U-09	0.782095	90		HCMVTB-pS392-A05-I-01	0.372303	90					HCMVTB-pS392-B05-U-10	0.691965	90		HCMVTB-pS392-B04-I-04	0.528282	90					HCMVTB-pS392-C04-U-16	0.743475	90
HCMVTB-pS392-A04-U-07	0.780755	91		HCMVTB-pS392-A01-I-04	0.353925	91					HCMVTB-pS392-B05-U-09	0.691611	91		HCMVTB-pS392-B02-I-03	0.435231	91					HCMVTB-pS392-C03-U-09	0.726405	91
HCMVTB-pS392-A04-U-33	0.767293	92		HCMVTB-pS392-A01-I-03	0.328253	92					HCMVTB-pS392-B04-U-09	0.687349	92		HCMVTB-pS392-B03-I-04	0.431846	92					HCMVTB-pS392-C04-U-15	0.725863	92
HCMVTB-pS392-A05-U-08	0.74603	93		HCMVTB-pS392-A01-I-02	0.313506	93					HCMVTB-pS392-B05-U-08	0.686471	93		HCMVTB-pS392-B02-I-02	0.422896	93					HCMVTB-pS392-C05-U-08	0.719914	93
HCMVTB-pS392-A01-U-08	0.726629	94		HCMVTB-pS392-A01-I-01	0.293944	94					HCMVTB-pS392-B01-U-08	0.67309	94		HCMVTB-pS392-B04-I-03	0.422127	94					HCMVTB-pS392-C04-U-14	0.708649	94
HCMVTB-pS392-A01-U-07	0.719376	95		HCMVTB-pS392-A02-I-01	0.234035	95					HCMVTB-pS392-B05-U-07	0.672676	95		HCMVTB-pS392-B04-I-02	0.421308	95					HCMVTB-pS392-C03-U-08	0.694414	95
HCMVTB-pS392-A03-U-07	0.70755	96		HCMVTB-pS392-A03-I-01	0.222861	96					HCMVTB-pS392-B04-U-08	0.671262	96		HCMVTB-pS392-B01-I-04	0.416212	96					HCMVTB-pS392-C01-U-08	0.67292	96
HCMVTB-pS392-A04-U-35	0.687221	97									HCMVTB-pS392-B05-U-06	0.656016	97		HCMVTB-pS392-B01-I-03	0.415977	97					HCMVTB-pS392-C02-U-07	0.669292	97
HCMVTB-pS392-A02-U-10	0.684827	98									HCMVTB-pS392-B04-U-07	0.641546	98		HCMVTB-pS392-B05-I-03	0.406908	98					HCMVTB-pS392-C02-U-06	0.66176	98
HCMVTB-pS392-A04-U-08	0.680648	99									HCMVTB-pS392-B03-U-07	0.64067	99		HCMVTB-pS392-B02-I-01	0.39547	99					HCMVTB-pS392-C04-U-13	0.658514	99
HCMVTB-pS392-A01-U-06	0.673239	100									HCMVTB-pS392-B03-U-06	0.636725	100		HCMVTB-pS392-B03-I-03	0.393125	100					HCMVTB-pS392-C03-U-07	0.652232	100
HCMVTB-pS392-A03-U-06	0.66601	101									HCMVTB-pS392-B03-U-05	0.627642	101		HCMVTB-pS392-B05-I-02	0.372406	101					HCMVTB-pS392-C01-U-07	0.651835	101
HCMVTB-pS392-A04-U-36	0.660962	102									HCMVTB-pS392-B05-U-05	0.62751	102		HCMVTB-pS392-B03-I-02	0.361686	102					HCMVTB-pS392-C05-U-07	0.648763	102
HCMVTB-pS392-A02-U-09	0.653898	103									HCMVTB-pS392-B03-U-04	0.624914	103		HCMVTB-pS392-B01-I-02	0.333445	103					HCMVTB-pS392-C01-U-06	0.638851	103
HCMVTB-pS392-A05-U-07	0.650634	104									HCMVTB-pS392-B01-U-07	0.609725	104		HCMVTB-pS392-B05-I-01	0.328156	104					HCMVTB-pS392-C01-U-05	0.631726	104
HCMVTB-pS392-A01-U-05	0.635349	105									HCMVTB-pS392-B02-U-06	0.598442	105		HCMVTB-pS392-B03-I-01	0.326107	105					HCMVTB-pS392-C03-U-06	0.630298	105
HCMVTB-pS392-A04-U-12	0.631796	106									HCMVTB-pS392-B02-U-05	0.596202	106		HCMVTB-pS392-B01-I-01	0.322253	106					HCMVTB-pS392-C03-U-05	0.61992	106
HCMVTB-pS392-A02-U-08	0.626233	107									HCMVTB-pS392-B04-U-06	0.588829	107		HCMVTB-pS392-B04-I-01	0.243664	107					HCMVTB-pS392-C05-U-06	0.610182	107
HCMVTB-pS392-A03-U-05	0.616414	108									HCMVTB-pS392-B01-U-06	0.583555	108									HCMVTB-pS392-C04-U-12	0.601096	108
HCMVTB-pS392-A04-U-20	0.609234	109									HCMVTB-pS392-B01-U-05	0.583152	109									HCMVTB-pS392-C04-U-11	0.597511	109
HCMVTB-pS392-A04-U-01	0.603514	110									HCMVTB-pS392-B04-U-05	0.568384	110									HCMVTB-pS392-C04-U-10	0.587553	110
HCMVTB-pS392-A01-U-04	0.602755	111									HCMVTB-pS392-B05-U-04	0.564679	111									HCMVTB-pS392-C04-U-09	0.587382	111
HCMVTB-pS392-A03-U-04	0.599478	112									HCMVTB-pS392-B02-U-04	0.556959	112									HCMVTB-pS392-C03-U-04	0.586592	112
HCMVTB-pS392-A05-U-06	0.58873	113									HCMVTB-pS392-B03-U-03	0.548495	113									HCMVTB-pS392-C04-U-08	0.584508	113
HCMVTB-pS392-A05-U-05	0.56986	114									HCMVTB-pS392-B01-U-04	0.545254	114									HCMVTB-pS392-C02-U-05	0.582952	114
HCMVTB-pS392-A01-U-03	0.565798	115									HCMVTB-pS392-B04-U-04	0.538045	115									HCMVTB-pS392-C04-U-07	0.560096	115
HCMVTB-pS392-A04-U-28	0.565342	116									HCMVTB-pS392-B01-U-03	0.537346	116									HCMVTB-pS392-C03-U-03	0.555457	116
HCMVTB-pS392-A03-U-03	0.559894	117									HCMVTB-pS392-B05-U-03	0.518509	117									HCMVTB-pS392-C01-U-04	0.542719	117
HCMVTB-pS392-A03-U-02	0.556136	118									HCMVTB-pS392-B02-U-03	0.50824	118									HCMVTB-pS392-C02-U-04	0.527087	118
HCMVTB-pS392-A05-U-04	0.551037	119									HCMVTB-pS392-B04-U-03	0.49329	119									HCMVTB-pS392-C04-U-06	0.516477	119
HCMVTB-pS392-A02-U-07	0.543719	120									HCMVTB-pS392-B04-U-02	0.468783	120									HCMVTB-pS392-C05-U-05	0.503125	120
HCMVTB-pS392-A03-U-01	0.532226	121									HCMVTB-pS392-B01-U-02	0.45592	121									HCMVTB-pS392-C05-U-04	0.498121	121
HCMVTB-pS392-A02-U-06	0.522837	122									HCMVTB-pS392-B02-U-02	0.443603	122									HCMVTB-pS392-C02-U-03	0.482693	122
HCMVTB-pS392-A02-U-05	0.52264	123									HCMVTB-pS392-B01-U-01	0.4331	123									HCMVTB-pS392-C04-U-05	0.481509	123
HCMVTB-pS392-A05-U-03	0.518613	124									HCMVTB-pS392-B02-U-01	0.421345	124									HCMVTB-pS392-C03-U-02	0.475292	124
HCMVTB-pS392-A05-U-02	0.511492	125									HCMVTB-pS392-B03-U-02	0.411633	125									HCMVTB-pS392-C01-U-03	0.473966	125
HCMVTB-pS392-A04-U-18	0.493043	126									HCMVTB-pS392-B04-U-01	0.410201	126									HCMVTB-pS392-C01-U-02	0.456715	126
HCMVTB-pS392-A04-U-13	0.491621	127									HCMVTB-pS392-B03-U-01	0.404108	127									HCMVTB-pS392-C04-U-04	0.434618	127
HCMVTB-pS392-A04-U-14	0.465426	128									HCMVTB-pS392-B05-U-02	0.397603	128									HCMVTB-pS392-C05-U-03	0.434302	128
HCMVTB-pS392-A01-U-02	0.447702	129									HCMVTB-pS392-B05-U-01	0.383661	129									HCMVTB-pS392-C05-U-02	0.416302	129
HCMVTB-pS392-A04-U-03	0.44713	130																				HCMVTB-pS392-C04-U-03	0.412567	130
HCMVTB-pS392-A02-U-04	0.444009	131																				HCMVTB-pS392-C02-U-02	0.394464	131
HCMVTB-pS392-A02-U-03	0.429628	132																				HCMVTB-pS392-C03-U-01	0.391248	132
HCMVTB-pS392-A02-U-02	0.393774	133																				HCMVTB-pS392-C04-U-02	0.379847	133
HCMVTB-pS392-A04-U-02	0.348129	134																				HCMVTB-pS392-C04-U-01	0.358621	134
HCMVTB-pS392-A01-U-01	0.338185	135																				HCMVTB-pS392-C01-U-01	0.31863	135
HCMVTB-pS392-A02-U-01	0.332282	136																				HCMVTB-pS392-C05-U-01	0.278405	136
HCMVTB-pS392-A05-U-01	0.296703	137																				HCMVTB-pS392-C02-U-01	0.245552	137

## Sheet: HCMVdelUL97
HCMVDUL97-pS392-A											HCMVDUL97-pS392-B											HCMVDUL97-pS392-C
Uninfected				Infected							Uninfected				Infected
#	pS392	n=		#	pS392	n=					#	pS392	n=		#	pS392	n=					#	pS392	n=		#	pS392	n=
HCMVDUL97-pS392-A04-U-16	2.27061	1		HCMVDUL97-pS392-A04-I-04	1.99304	1		Uninfected (HCMVDUL97-pS392-A)			HCMVDUL97-pS392-B03-U-11	2.47875	1		HCMVDUL97-pS392-B05-I-05	1.21705	1		Uninfected (HCMVDUL97-pS392-B)			HCMVDUL97-pS392-C07-U-03	2.13669	1		HCMVDUL97-pS392-C03-I-12	1.67126	1		Uninfected (HCMVDUL97-pS392-C)
HCMVDUL97-pS392-A05-U-19	2.26184	2		HCMVDUL97-pS392-A03-I-09	1.40418	2		Mean	1		HCMVDUL97-pS392-B04-U-12	1.89875	2		HCMVDUL97-pS392-B05-I-01	1.19732	2		Mean	1		HCMVDUL97-pS392-C02-U-11	2.06143	2		HCMVDUL97-pS392-C03-I-03	1.64307	2		Mean	1
HCMVDUL97-pS392-A01-U-05	1.87881	3		HCMVDUL97-pS392-A05-I-01	1.18425	3		SD	0.394093		HCMVDUL97-pS392-B03-U-12	1.81351	3		HCMVDUL97-pS392-B02-I-11	1.12945	3		SD	0.411763		HCMVDUL97-pS392-C06-U-05	1.82204	3		HCMVDUL97-pS392-C03-I-07	1.44653	3		SD	0.383903
HCMVDUL97-pS392-A02-U-11	1.87793	4		HCMVDUL97-pS392-A05-I-02	1.03876	4		n=	101		HCMVDUL97-pS392-B03-U-07	1.7975	4		HCMVDUL97-pS392-B02-I-05	1.06725	4		n=	83		HCMVDUL97-pS392-C06-U-03	1.80075	4		HCMVDUL97-pS392-C04-I-04	1.34164	4		n=	88
HCMVDUL97-pS392-A02-U-16	1.83966	5		HCMVDUL97-pS392-A02-I-13	1.00983	5		Increased	0.158416		HCMVDUL97-pS392-B01-U-07	1.76521	5		HCMVDUL97-pS392-B03-I-16	1.04286	5		Increased	0.180723		HCMVDUL97-pS392-C05-U-05	1.7237	5		HCMVDUL97-pS392-C03-I-02	1.31954	5		Increased	0.181818
HCMVDUL97-pS392-A02-U-14	1.82132	6		HCMVDUL97-pS392-A05-I-04	1.00754	6					HCMVDUL97-pS392-B04-U-13	1.7384	6		HCMVDUL97-pS392-B05-I-03	1.03756	6					HCMVDUL97-pS392-C01-U-12	1.69794	6		HCMVDUL97-pS392-C03-I-05	1.26961	6
HCMVDUL97-pS392-A06-U-04	1.74912	7		HCMVDUL97-pS392-A05-I-09	0.940015	7					HCMVDUL97-pS392-B02-U-02	1.59429	7		HCMVDUL97-pS392-B02-I-21	1.00912	7					HCMVDUL97-pS392-C05-U-13	1.63418	7		HCMVDUL97-pS392-C03-I-04	1.21006	7
HCMVDUL97-pS392-A04-U-20	1.70093	8		HCMVDUL97-pS392-A04-I-02	0.893089	8		Infected (HCMVDUL97-pS392-A)			HCMVDUL97-pS392-B05-U-11	1.55549	8		HCMVDUL97-pS392-B05-I-04	1.00203	8		Infected (HCMVDUL97-pS392-B)			HCMVDUL97-pS392-C02-U-07	1.59096	8		HCMVDUL97-pS392-C05-I-01	1.05392	8		Infected (HCMVDUL97-pS392-C)
HCMVDUL97-pS392-A04-U-14	1.6559	9		HCMVDUL97-pS392-A05-I-03	0.881931	9		mean	0.59626		HCMVDUL97-pS392-B06-U-04	1.54841	9		HCMVDUL97-pS392-B03-I-02	0.910582	9		mean	0.628515		HCMVDUL97-pS392-C01-U-05	1.55655	9		HCMVDUL97-pS392-C03-I-14	1.04539	9		mean	0.622578
HCMVDUL97-pS392-A03-U-08	1.59938	10		HCMVDUL97-pS392-A05-I-06	0.872915	10		SD	0.273659		HCMVDUL97-pS392-B04-U-08	1.50184	10		HCMVDUL97-pS392-B01-I-16	0.819012	10		SD	0.184833		HCMVDUL97-pS392-C01-U-06	1.53632	10		HCMVDUL97-pS392-C02-I-10	0.979584	10		SD	0.287231
HCMVDUL97-pS392-A02-U-09	1.485	11		HCMVDUL97-pS392-A06-I-04	0.847678	11		n=	80		HCMVDUL97-pS392-B04-U-10	1.4756	11		HCMVDUL97-pS392-B02-I-14	0.818043	11		n=	102		HCMVDUL97-pS392-C04-U-11	1.51625	11		HCMVDUL97-pS392-C02-I-04	0.956518	11		n=	101
HCMVDUL97-pS392-A03-U-07	1.47485	12		HCMVDUL97-pS392-A05-I-07	0.823479	12		Increased	0.025		HCMVDUL97-pS392-B05-U-04	1.4663	12		HCMVDUL97-pS392-B02-I-24	0.784603	12		Increased	0		HCMVDUL97-pS392-C03-U-12	1.48748	12		HCMVDUL97-pS392-C06-I-05	0.933362	12		Increased	0.029703
HCMVDUL97-pS392-A03-U-09	1.44854	13		HCMVDUL97-pS392-A02-I-10	0.823192	13					HCMVDUL97-pS392-B01-U-14	1.45921	13		HCMVDUL97-pS392-B03-I-15	0.783014	13					HCMVDUL97-pS392-C02-U-05	1.47227	13		HCMVDUL97-pS392-C05-I-03	0.908089	13
HCMVDUL97-pS392-A02-U-12	1.4288	14		HCMVDUL97-pS392-A04-I-06	0.809397	14					HCMVDUL97-pS392-B01-U-11	1.44601	14		HCMVDUL97-pS392-B01-I-14	0.777971	14					HCMVDUL97-pS392-C05-U-03	1.46354	14		HCMVDUL97-pS392-C07-I-02	0.903786	14
HCMVDUL97-pS392-A01-U-04	1.42736	15		HCMVDUL97-pS392-A06-I-06	0.806168	15					HCMVDUL97-pS392-B01-U-08	1.44504	15		HCMVDUL97-pS392-B04-I-06	0.774518	15					HCMVDUL97-pS392-C07-U-01	1.46088	15		HCMVDUL97-pS392-C07-I-03	0.894405	15
HCMVDUL97-pS392-A03-U-13	1.40656	16		HCMVDUL97-pS392-A02-I-03	0.787299	16					HCMVDUL97-pS392-B01-U-10	1.39765	16		HCMVDUL97-pS392-B03-I-01	0.758512	16					HCMVDUL97-pS392-C05-U-10	1.40296	16		HCMVDUL97-pS392-C03-I-13	0.88823	16
HCMVDUL97-pS392-A06-U-03	1.33574	17		HCMVDUL97-pS392-A06-I-05	0.774186	17					HCMVDUL97-pS392-B03-U-08	1.39512	17		HCMVDUL97-pS392-B02-I-16	0.757659	17					HCMVDUL97-pS392-C04-U-01	1.36297	17		HCMVDUL97-pS392-C01-I-07	0.839182	17
HCMVDUL97-pS392-A05-U-05	1.3079	18		HCMVDUL97-pS392-A06-I-01	0.7601	18					HCMVDUL97-pS392-B05-U-03	1.37217	18		HCMVDUL97-pS392-B02-I-13	0.753977	18					HCMVDUL97-pS392-C04-U-06	1.3404	18		HCMVDUL97-pS392-C02-I-03	0.826987	18
HCMVDUL97-pS392-A06-U-16	1.27002	19		HCMVDUL97-pS392-A04-I-07	0.723204	19					HCMVDUL97-pS392-B04-U-06	1.33093	19		HCMVDUL97-pS392-B04-I-03	0.7514	19					HCMVDUL97-pS392-C04-U-09	1.30503	19		HCMVDUL97-pS392-C06-I-08	0.826064	19
HCMVDUL97-pS392-A03-U-10	1.25534	20		HCMVDUL97-pS392-A02-I-05	0.70823	20					HCMVDUL97-pS392-B01-U-01	1.26404	20		HCMVDUL97-pS392-B05-I-06	0.751392	20					HCMVDUL97-pS392-C05-U-15	1.29918	20		HCMVDUL97-pS392-C03-I-10	0.81698	20
HCMVDUL97-pS392-A05-U-06	1.25067	21		HCMVDUL97-pS392-A01-I-21	0.69004	21					HCMVDUL97-pS392-B03-U-06	1.25852	21		HCMVDUL97-pS392-B02-I-22	0.750512	21					HCMVDUL97-pS392-C03-U-06	1.26775	21		HCMVDUL97-pS392-C06-I-04	0.79258	21
HCMVDUL97-pS392-A04-U-02	1.2349	22		HCMVDUL97-pS392-A05-I-08	0.686457	22					HCMVDUL97-pS392-B02-U-05	1.24991	22		HCMVDUL97-pS392-B02-I-03	0.741979	22					HCMVDUL97-pS392-C05-U-12	1.16974	22		HCMVDUL97-pS392-C03-I-01	0.78625	22
HCMVDUL97-pS392-A05-U-15	1.23154	23		HCMVDUL97-pS392-A04-I-10	0.675579	23					HCMVDUL97-pS392-B01-U-15	1.24664	23		HCMVDUL97-pS392-B02-I-09	0.737517	23					HCMVDUL97-pS392-C07-U-07	1.1694	23		HCMVDUL97-pS392-C06-I-01	0.78409	23
HCMVDUL97-pS392-A05-U-08	1.22896	24		HCMVDUL97-pS392-A06-I-03	0.675175	24					HCMVDUL97-pS392-B05-U-09	1.21944	24		HCMVDUL97-pS392-B02-I-10	0.730846	24					HCMVDUL97-pS392-C05-U-08	1.16726	24		HCMVDUL97-pS392-C05-I-07	0.748406	24
HCMVDUL97-pS392-A02-U-03	1.22745	25		HCMVDUL97-pS392-A02-I-16	0.673733	25					HCMVDUL97-pS392-B02-U-03	1.21123	25		HCMVDUL97-pS392-B06-I-05	0.727451	25					HCMVDUL97-pS392-C03-U-08	1.12766	25		HCMVDUL97-pS392-C01-I-15	0.719745	25
HCMVDUL97-pS392-A04-U-18	1.22127	26		HCMVDUL97-pS392-A03-I-04	0.664235	26					HCMVDUL97-pS392-B03-U-02	1.16866	26		HCMVDUL97-pS392-B03-I-11	0.726084	26					HCMVDUL97-pS392-C03-U-10	1.12711	26		HCMVDUL97-pS392-C05-I-06	0.712146	26
HCMVDUL97-pS392-A06-U-19	1.1876	27		HCMVDUL97-pS392-A01-I-05	0.647059	27					HCMVDUL97-pS392-B04-U-03	1.13332	27		HCMVDUL97-pS392-B02-I-01	0.718501	27					HCMVDUL97-pS392-C03-U-04	1.10592	27		HCMVDUL97-pS392-C04-I-07	0.7116	27
HCMVDUL97-pS392-A05-U-13	1.17272	28		HCMVDUL97-pS392-A04-I-09	0.646556	28					HCMVDUL97-pS392-B06-U-07	1.10726	28		HCMVDUL97-pS392-B01-I-18	0.715646	28					HCMVDUL97-pS392-C05-U-06	1.07669	28		HCMVDUL97-pS392-C05-I-09	0.693745	28
HCMVDUL97-pS392-A05-U-07	1.16346	29		HCMVDUL97-pS392-A03-I-13	0.63043	29					HCMVDUL97-pS392-B05-U-05	1.07534	29		HCMVDUL97-pS392-B02-I-04	0.707195	29					HCMVDUL97-pS392-C05-U-07	1.05182	29		HCMVDUL97-pS392-C03-I-08	0.68995	29
HCMVDUL97-pS392-A06-U-11	1.12259	30		HCMVDUL97-pS392-A06-I-02	0.616815	30					HCMVDUL97-pS392-B06-U-05	1.05747	30		HCMVDUL97-pS392-B05-I-11	0.706105	30					HCMVDUL97-pS392-C01-U-07	1.04707	30		HCMVDUL97-pS392-C04-I-01	0.677901	30
HCMVDUL97-pS392-A06-U-18	1.11127	31		HCMVDUL97-pS392-A05-I-05	0.605496	31					HCMVDUL97-pS392-B03-U-17	1.04485	31		HCMVDUL97-pS392-B05-I-02	0.699512	31					HCMVDUL97-pS392-C04-U-08	1.03397	31		HCMVDUL97-pS392-C06-I-17	0.670252	31
HCMVDUL97-pS392-A04-U-19	1.10836	32		HCMVDUL97-pS392-A03-I-12	0.601117	32					HCMVDUL97-pS392-B05-U-07	1.00333	32		HCMVDUL97-pS392-B04-I-14	0.694195	32					HCMVDUL97-pS392-C02-U-12	1.03043	32		HCMVDUL97-pS392-C04-I-11	0.65929	32
HCMVDUL97-pS392-A06-U-14	1.10126	33		HCMVDUL97-pS392-A02-I-11	0.574623	33					HCMVDUL97-pS392-B06-U-02	1.00077	33		HCMVDUL97-pS392-B03-I-17	0.680869	33					HCMVDUL97-pS392-C06-U-06	1.02121	33		HCMVDUL97-pS392-C06-I-09	0.658715	33
HCMVDUL97-pS392-A01-U-03	1.09448	34		HCMVDUL97-pS392-A01-I-16	0.549668	34					HCMVDUL97-pS392-B05-U-02	0.998993	34		HCMVDUL97-pS392-B01-I-13	0.670022	34					HCMVDUL97-pS392-C01-U-01	1.01653	34		HCMVDUL97-pS392-C05-I-08	0.652073	34
HCMVDUL97-pS392-A03-U-04	1.07973	35		HCMVDUL97-pS392-A01-I-19	0.547969	35					HCMVDUL97-pS392-B04-U-07	0.976909	35		HCMVDUL97-pS392-B03-I-09	0.669728	35					HCMVDUL97-pS392-C03-U-07	1.0078	35		HCMVDUL97-pS392-C06-I-14	0.651628	35
HCMVDUL97-pS392-A06-U-09	1.07495	36		HCMVDUL97-pS392-A02-I-08	0.546694	36					HCMVDUL97-pS392-B03-U-21	0.971455	36		HCMVDUL97-pS392-B04-I-04	0.669089	36					HCMVDUL97-pS392-C07-U-06	1.00601	36		HCMVDUL97-pS392-C05-I-05	0.641568	36
HCMVDUL97-pS392-A05-U-10	1.06643	37		HCMVDUL97-pS392-A02-I-01	0.545901	37					HCMVDUL97-pS392-B04-U-18	0.961669	37		HCMVDUL97-pS392-B02-I-07	0.666434	37					HCMVDUL97-pS392-C01-U-08	1.00581	37		HCMVDUL97-pS392-C03-I-11	0.637265	37
HCMVDUL97-pS392-A01-U-06	1.05953	38		HCMVDUL97-pS392-A04-I-05	0.545885	38					HCMVDUL97-pS392-B03-U-10	0.948982	38		HCMVDUL97-pS392-B04-I-08	0.666144	38					HCMVDUL97-pS392-C01-U-04	1.00472	38		HCMVDUL97-pS392-C01-I-13	0.631768	38
HCMVDUL97-pS392-A06-U-15	1.0575	39		HCMVDUL97-pS392-A02-I-07	0.52503	39					HCMVDUL97-pS392-B05-U-10	0.946332	39		HCMVDUL97-pS392-B01-I-04	0.662869	39					HCMVDUL97-pS392-C02-U-09	0.997539	39		HCMVDUL97-pS392-C06-I-10	0.628826	39
HCMVDUL97-pS392-A03-U-15	1.04695	40		HCMVDUL97-pS392-A02-I-02	0.524048	40					HCMVDUL97-pS392-B03-U-05	0.938032	40		HCMVDUL97-pS392-B05-I-09	0.661253	40					HCMVDUL97-pS392-C03-U-05	0.978468	40		HCMVDUL97-pS392-C06-I-02	0.623074	40
HCMVDUL97-pS392-A04-U-05	1.0246	41		HCMVDUL97-pS392-A02-I-06	0.520803	41					HCMVDUL97-pS392-B03-U-14	0.927044	41		HCMVDUL97-pS392-B06-I-04	0.656747	41					HCMVDUL97-pS392-C06-U-10	0.967427	41		HCMVDUL97-pS392-C06-I-16	0.62167	41
HCMVDUL97-pS392-A03-U-16	0.997639	42		HCMVDUL97-pS392-A04-I-01	0.51381	42					HCMVDUL97-pS392-B04-U-04	0.924636	42		HCMVDUL97-pS392-B06-I-10	0.655623	42					HCMVDUL97-pS392-C04-U-03	0.965003	42		HCMVDUL97-pS392-C07-I-10	0.603735	42
HCMVDUL97-pS392-A06-U-12	0.990701	43		HCMVDUL97-pS392-A01-I-15	0.511469	43					HCMVDUL97-pS392-B03-U-09	0.916324	43		HCMVDUL97-pS392-B01-I-07	0.650473	43					HCMVDUL97-pS392-C02-U-03	0.924897	43		HCMVDUL97-pS392-C01-I-10	0.59954	43
HCMVDUL97-pS392-A06-U-02	0.990663	44		HCMVDUL97-pS392-A02-I-09	0.50914	44					HCMVDUL97-pS392-B04-U-01	0.91466	44		HCMVDUL97-pS392-B06-I-07	0.638328	44					HCMVDUL97-pS392-C03-U-03	0.920231	44		HCMVDUL97-pS392-C07-I-08	0.575699	44
HCMVDUL97-pS392-A03-U-12	0.990466	45		HCMVDUL97-pS392-A03-I-01	0.507413	45					HCMVDUL97-pS392-B06-U-01	0.913094	45		HCMVDUL97-pS392-B02-I-02	0.633599	45					HCMVDUL97-pS392-C03-U-09	0.919722	45		HCMVDUL97-pS392-C01-I-06	0.570611	45
HCMVDUL97-pS392-A04-U-04	0.988112	46		HCMVDUL97-pS392-A03-I-07	0.492581	46					HCMVDUL97-pS392-B04-U-15	0.894782	46		HCMVDUL97-pS392-B06-I-01	0.621976	46					HCMVDUL97-pS392-C07-U-05	0.919675	46		HCMVDUL97-pS392-C01-I-02	0.555452	46
HCMVDUL97-pS392-A03-U-03	0.983077	47		HCMVDUL97-pS392-A02-I-12	0.491854	47					HCMVDUL97-pS392-B05-U-01	0.888293	47		HCMVDUL97-pS392-B03-I-07	0.618846	47					HCMVDUL97-pS392-C01-U-09	0.914903	47		HCMVDUL97-pS392-C01-I-01	0.554807	47
HCMVDUL97-pS392-A03-U-05	0.971249	48		HCMVDUL97-pS392-A04-I-08	0.485177	48					HCMVDUL97-pS392-B01-U-02	0.866615	48		HCMVDUL97-pS392-B01-I-10	0.617974	48					HCMVDUL97-pS392-C02-U-10	0.914875	48		HCMVDUL97-pS392-C04-I-10	0.546726	48
HCMVDUL97-pS392-A05-U-14	0.964365	49		HCMVDUL97-pS392-A03-I-02	0.480834	49					HCMVDUL97-pS392-B03-U-18	0.854876	49		HCMVDUL97-pS392-B01-I-15	0.611238	49					HCMVDUL97-pS392-C06-U-04	0.908472	49		HCMVDUL97-pS392-C06-I-19	0.541043	49
HCMVDUL97-pS392-A06-U-06	0.957486	50		HCMVDUL97-pS392-A04-I-03	0.476055	50					HCMVDUL97-pS392-B06-U-06	0.835755	50		HCMVDUL97-pS392-B04-I-09	0.610964	50					HCMVDUL97-pS392-C07-U-10	0.906552	50		HCMVDUL97-pS392-C07-I-01	0.534539	50
HCMVDUL97-pS392-A04-U-06	0.951395	51		HCMVDUL97-pS392-A01-I-17	0.4739	51					HCMVDUL97-pS392-B01-U-13	0.808838	51		HCMVDUL97-pS392-B01-I-03	0.605717	51					HCMVDUL97-pS392-C01-U-03	0.885924	51		HCMVDUL97-pS392-C04-I-06	0.528321	51
HCMVDUL97-pS392-A05-U-18	0.945596	52		HCMVDUL97-pS392-A01-I-12	0.473609	52					HCMVDUL97-pS392-B01-U-06	0.806512	52		HCMVDUL97-pS392-B01-I-12	0.603009	52					HCMVDUL97-pS392-C05-U-17	0.871193	52		HCMVDUL97-pS392-C07-I-05	0.522934	52
HCMVDUL97-pS392-A04-U-03	0.938182	53		HCMVDUL97-pS392-A03-I-06	0.466326	53					HCMVDUL97-pS392-B02-U-07	0.805828	53		HCMVDUL97-pS392-B01-I-17	0.599155	53					HCMVDUL97-pS392-C05-U-14	0.861037	53		HCMVDUL97-pS392-C07-I-04	0.522825	53
HCMVDUL97-pS392-A06-U-10	0.927259	54		HCMVDUL97-pS392-A03-I-10	0.464107	54					HCMVDUL97-pS392-B04-U-14	0.801391	54		HCMVDUL97-pS392-B03-I-03	0.597713	54					HCMVDUL97-pS392-C01-U-10	0.834641	54		HCMVDUL97-pS392-C03-I-09	0.522231	54
HCMVDUL97-pS392-A02-U-02	0.919925	55		HCMVDUL97-pS392-A02-I-15	0.462227	55					HCMVDUL97-pS392-B05-U-06	0.794293	55		HCMVDUL97-pS392-B04-I-11	0.595282	55					HCMVDUL97-pS392-C06-U-02	0.824044	55		HCMVDUL97-pS392-C04-I-05	0.519145	55
HCMVDUL97-pS392-A02-U-04	0.89192	56		HCMVDUL97-pS392-A01-I-13	0.461183	56					HCMVDUL97-pS392-B05-U-13	0.791777	56		HCMVDUL97-pS392-B02-I-08	0.593358	56					HCMVDUL97-pS392-C07-U-04	0.808126	56		HCMVDUL97-pS392-C06-I-12	0.518207	56
HCMVDUL97-pS392-A04-U-15	0.889421	57		HCMVDUL97-pS392-A01-I-01	0.441064	57					HCMVDUL97-pS392-B03-U-04	0.78424	57		HCMVDUL97-pS392-B05-I-10	0.582522	57					HCMVDUL97-pS392-C02-U-01	0.807958	57		HCMVDUL97-pS392-C03-I-15	0.515153	57
HCMVDUL97-pS392-A04-U-09	0.88335	58		HCMVDUL97-pS392-A03-I-15	0.434523	58					HCMVDUL97-pS392-B05-U-08	0.767962	58		HCMVDUL97-pS392-B02-I-18	0.57941	58					HCMVDUL97-pS392-C06-U-09	0.800386	58		HCMVDUL97-pS392-C01-I-20	0.514019	58
HCMVDUL97-pS392-A05-U-04	0.88144	59		HCMVDUL97-pS392-A01-I-14	0.428906	59					HCMVDUL97-pS392-B01-U-04	0.752798	59		HCMVDUL97-pS392-B04-I-01	0.573269	59					HCMVDUL97-pS392-C04-U-10	0.795066	59		HCMVDUL97-pS392-C04-I-09	0.510482	59
HCMVDUL97-pS392-A05-U-11	0.855802	60		HCMVDUL97-pS392-A02-I-04	0.428372	60					HCMVDUL97-pS392-B02-U-01	0.749602	60		HCMVDUL97-pS392-B02-I-20	0.572825	60					HCMVDUL97-pS392-C07-U-02	0.790338	60		HCMVDUL97-pS392-C01-I-12	0.509255	60
HCMVDUL97-pS392-A04-U-21	0.845951	61		HCMVDUL97-pS392-A03-I-03	0.422993	61					HCMVDUL97-pS392-B02-U-04	0.730933	61		HCMVDUL97-pS392-B06-I-09	0.558052	61					HCMVDUL97-pS392-C02-U-04	0.79003	61		HCMVDUL97-pS392-C07-I-07	0.500916	61
HCMVDUL97-pS392-A04-U-12	0.819039	62		HCMVDUL97-pS392-A02-I-14	0.415653	62					HCMVDUL97-pS392-B01-U-03	0.707	62		HCMVDUL97-pS392-B02-I-19	0.555325	62					HCMVDUL97-pS392-C03-U-02	0.73988	62		HCMVDUL97-pS392-C01-I-11	0.500745	62
HCMVDUL97-pS392-A06-U-01	0.804076	63		HCMVDUL97-pS392-A01-I-20	0.409223	63					HCMVDUL97-pS392-B04-U-16	0.703803	63		HCMVDUL97-pS392-B02-I-17	0.552813	63					HCMVDUL97-pS392-C04-U-02	0.734221	63		HCMVDUL97-pS392-C07-I-09	0.48801	63
HCMVDUL97-pS392-A06-U-13	0.779827	64		HCMVDUL97-pS392-A01-I-09	0.405777	64					HCMVDUL97-pS392-B04-U-05	0.702551	64		HCMVDUL97-pS392-B02-I-06	0.552033	64					HCMVDUL97-pS392-C04-U-05	0.730545	64		HCMVDUL97-pS392-C06-I-21	0.487634	64
HCMVDUL97-pS392-A01-U-02	0.77634	65		HCMVDUL97-pS392-A01-I-22	0.402452	65					HCMVDUL97-pS392-B04-U-09	0.666807	65		HCMVDUL97-pS392-B03-I-08	0.550124	65					HCMVDUL97-pS392-C05-U-02	0.727235	65		HCMVDUL97-pS392-C06-I-18	0.482122	65
HCMVDUL97-pS392-A02-U-13	0.774656	66		HCMVDUL97-pS392-A01-I-24	0.383547	66					HCMVDUL97-pS392-B02-U-06	0.658203	66		HCMVDUL97-pS392-B03-I-18	0.544879	66					HCMVDUL97-pS392-C03-U-01	0.721697	66		HCMVDUL97-pS392-C07-I-06	0.46865	66
HCMVDUL97-pS392-A04-U-13	0.764758	67		HCMVDUL97-pS392-A03-I-05	0.376006	67					HCMVDUL97-pS392-B05-U-14	0.653098	67		HCMVDUL97-pS392-B04-I-18	0.541831	67					HCMVDUL97-pS392-C01-U-11	0.705976	67		HCMVDUL97-pS392-C06-I-11	0.467982	67
HCMVDUL97-pS392-A06-U-08	0.758008	68		HCMVDUL97-pS392-A01-I-18	0.373305	68					HCMVDUL97-pS392-B03-U-13	0.594344	68		HCMVDUL97-pS392-B04-I-10	0.538923	68					HCMVDUL97-pS392-C04-U-04	0.69317	68		HCMVDUL97-pS392-C02-I-07	0.460359	68
HCMVDUL97-pS392-A05-U-01	0.738469	69		HCMVDUL97-pS392-A01-I-07	0.359351	69					HCMVDUL97-pS392-B01-U-12	0.59103	69		HCMVDUL97-pS392-B02-I-15	0.52509	69					HCMVDUL97-pS392-C05-U-09	0.688397	69		HCMVDUL97-pS392-C03-I-06	0.45522	69
HCMVDUL97-pS392-A03-U-01	0.73431	70		HCMVDUL97-pS392-A03-I-08	0.354353	70					HCMVDUL97-pS392-B03-U-15	0.583968	70		HCMVDUL97-pS392-B06-I-02	0.523824	70					HCMVDUL97-pS392-C02-U-06	0.68557	70		HCMVDUL97-pS392-C05-I-04	0.452341	70
HCMVDUL97-pS392-A02-U-06	0.733894	71		HCMVDUL97-pS392-A01-I-04	0.351075	71					HCMVDUL97-pS392-B03-U-20	0.550162	71		HCMVDUL97-pS392-B03-I-06	0.516394	71					HCMVDUL97-pS392-C05-U-11	0.671556	71		HCMVDUL97-pS392-C02-I-05	0.451156	71
HCMVDUL97-pS392-A05-U-03	0.719455	72		HCMVDUL97-pS392-A01-I-06	0.337921	72					HCMVDUL97-pS392-B03-U-01	0.547252	72		HCMVDUL97-pS392-B04-I-17	0.5161	72					HCMVDUL97-pS392-C06-U-08	0.671177	72		HCMVDUL97-pS392-C07-I-12	0.444084	72
HCMVDUL97-pS392-A02-U-10	0.705965	73		HCMVDUL97-pS392-A01-I-08	0.33615	73					HCMVDUL97-pS392-B03-U-16	0.538294	73		HCMVDUL97-pS392-B01-I-06	0.512143	73					HCMVDUL97-pS392-C05-U-16	0.665094	73		HCMVDUL97-pS392-C06-I-15	0.440969	73
HCMVDUL97-pS392-A05-U-17	0.705962	74		HCMVDUL97-pS392-A01-I-23	0.32768	74					HCMVDUL97-pS392-B06-U-03	0.53724	74		HCMVDUL97-pS392-B04-I-13	0.509437	74					HCMVDUL97-pS392-C02-U-13	0.652566	74		HCMVDUL97-pS392-C01-I-14	0.437553	74
HCMVDUL97-pS392-A03-U-14	0.703238	75		HCMVDUL97-pS392-A01-I-03	0.309939	75					HCMVDUL97-pS392-B01-U-05	0.523948	75		HCMVDUL97-pS392-B03-I-10	0.498745	75					HCMVDUL97-pS392-C01-U-02	0.611027	75		HCMVDUL97-pS392-C01-I-17	0.432517	75
HCMVDUL97-pS392-A06-U-07	0.697294	76		HCMVDUL97-pS392-A01-I-11	0.295742	76					HCMVDUL97-pS392-B04-U-17	0.512824	76		HCMVDUL97-pS392-B01-I-08	0.490442	76					HCMVDUL97-pS392-C01-U-13	0.605296	76		HCMVDUL97-pS392-C06-I-20	0.431999	76
HCMVDUL97-pS392-A05-U-16	0.689463	77		HCMVDUL97-pS392-A03-I-11	0.292046	77					HCMVDUL97-pS392-B03-U-19	0.498324	77		HCMVDUL97-pS392-B01-I-09	0.490407	77					HCMVDUL97-pS392-C03-U-11	0.596279	77		HCMVDUL97-pS392-C06-I-13	0.430082	77
HCMVDUL97-pS392-A02-U-08	0.671167	78		HCMVDUL97-pS392-A01-I-02	0.277564	78					HCMVDUL97-pS392-B04-U-11	0.490001	78		HCMVDUL97-pS392-B05-I-08	0.489997	78					HCMVDUL97-pS392-C07-U-08	0.59354	78		HCMVDUL97-pS392-C02-I-12	0.429784	78
HCMVDUL97-pS392-A04-U-01	0.665743	79		HCMVDUL97-pS392-A01-I-10	0.263027	79					HCMVDUL97-pS392-B01-U-16	0.489122	79		HCMVDUL97-pS392-B06-I-06	0.485753	79					HCMVDUL97-pS392-C06-U-01	0.593288	79		HCMVDUL97-pS392-C02-I-01	0.429417	79
HCMVDUL97-pS392-A04-U-11	0.663146	80		HCMVDUL97-pS392-A03-I-14	0.222621	80					HCMVDUL97-pS392-B05-U-12	0.46718	80		HCMVDUL97-pS392-B03-I-13	0.485345	80					HCMVDUL97-pS392-C06-U-07	0.5912	80		HCMVDUL97-pS392-C06-I-07	0.42724	80
HCMVDUL97-pS392-A04-U-10	0.662691	81									HCMVDUL97-pS392-B01-U-09	0.430339	81		HCMVDUL97-pS392-B01-I-02	0.482352	81					HCMVDUL97-pS392-C02-U-08	0.577327	81		HCMVDUL97-pS392-C02-I-08	0.424391	81
HCMVDUL97-pS392-A01-U-07	0.660019	82									HCMVDUL97-pS392-B03-U-03	0.389784	82		HCMVDUL97-pS392-B04-I-16	0.480982	82					HCMVDUL97-pS392-C01-U-14	0.57731	82		HCMVDUL97-pS392-C02-I-09	0.422217	82
HCMVDUL97-pS392-A03-U-02	0.658227	83									HCMVDUL97-pS392-B04-U-02	0.371136	83		HCMVDUL97-pS392-B03-I-14	0.480023	83					HCMVDUL97-pS392-C05-U-01	0.555677	83		HCMVDUL97-pS392-C02-I-02	0.414651	83
HCMVDUL97-pS392-A01-U-01	0.64752	84													HCMVDUL97-pS392-B04-I-15	0.47984	84					HCMVDUL97-pS392-C05-U-04	0.538614	84		HCMVDUL97-pS392-C02-I-11	0.413437	84
HCMVDUL97-pS392-A03-U-11	0.647265	85													HCMVDUL97-pS392-B06-I-11	0.47415	85					HCMVDUL97-pS392-C04-U-07	0.52336	85		HCMVDUL97-pS392-C06-I-06	0.411389	85
HCMVDUL97-pS392-A05-U-09	0.643891	86													HCMVDUL97-pS392-B03-I-04	0.472979	86					HCMVDUL97-pS392-C02-U-02	0.494154	86		HCMVDUL97-pS392-C01-I-03	0.389819	86
HCMVDUL97-pS392-A02-U-07	0.630292	87													HCMVDUL97-pS392-B06-I-08	0.467551	87					HCMVDUL97-pS392-C05-U-18	0.432126	87		HCMVDUL97-pS392-C03-I-16	0.387827	87
HCMVDUL97-pS392-A06-U-17	0.602543	88													HCMVDUL97-pS392-B04-I-12	0.465889	88					HCMVDUL97-pS392-C07-U-09	0.208783	88		HCMVDUL97-pS392-C01-I-05	0.385154	88
HCMVDUL97-pS392-A05-U-12	0.601386	89													HCMVDUL97-pS392-B01-I-05	0.45888	89									HCMVDUL97-pS392-C01-I-09	0.383194	89
HCMVDUL97-pS392-A04-U-07	0.591302	90													HCMVDUL97-pS392-B01-I-01	0.457908	90									HCMVDUL97-pS392-C07-I-11	0.363391	90
HCMVDUL97-pS392-A05-U-02	0.570658	91													HCMVDUL97-pS392-B02-I-12	0.450584	91									HCMVDUL97-pS392-C01-I-16	0.350122	91
HCMVDUL97-pS392-A02-U-01	0.570245	92													HCMVDUL97-pS392-B04-I-02	0.439716	92									HCMVDUL97-pS392-C02-I-06	0.336729	92
HCMVDUL97-pS392-A04-U-17	0.561143	93													HCMVDUL97-pS392-B04-I-07	0.428819	93									HCMVDUL97-pS392-C04-I-08	0.3344	93
HCMVDUL97-pS392-A04-U-08	0.559195	94													HCMVDUL97-pS392-B06-I-03	0.418095	94									HCMVDUL97-pS392-C06-I-03	0.319908	94
HCMVDUL97-pS392-A03-U-17	0.519566	95													HCMVDUL97-pS392-B03-I-12	0.409157	95									HCMVDUL97-pS392-C01-I-04	0.317298	95
HCMVDUL97-pS392-A02-U-17	0.514688	96													HCMVDUL97-pS392-B02-I-23	0.387298	96									HCMVDUL97-pS392-C04-I-03	0.314119	96
HCMVDUL97-pS392-A03-U-06	0.483622	97													HCMVDUL97-pS392-B05-I-12	0.38628	97									HCMVDUL97-pS392-C04-I-02	0.298927	97
HCMVDUL97-pS392-A06-U-05	0.482087	98													HCMVDUL97-pS392-B06-I-12	0.384302	98									HCMVDUL97-pS392-C01-I-08	0.287824	98
HCMVDUL97-pS392-A02-U-05	0.460378	99													HCMVDUL97-pS392-B01-I-11	0.373257	99									HCMVDUL97-pS392-C01-I-19	0.278272	99
HCMVDUL97-pS392-A01-U-08	0.455941	100													HCMVDUL97-pS392-B05-I-07	0.35687	100									HCMVDUL97-pS392-C01-I-18	0.264353	100
HCMVDUL97-pS392-A02-U-15	0.446715	101													HCMVDUL97-pS392-B04-I-05	0.316397	101									HCMVDUL97-pS392-C05-I-02	0.232649	101
															HCMVDUL97-pS392-B03-I-05	0.236298	102

## Sheet: HHV6A
HHV6A-pS392-A											HHV6A-pS392-B											HHV6A-pS392-C
Uninfected				Infected							Uninfected				Infected
#	pS22	n=		#	pS22	n=					#	pS22	n=		#	pS22	n=					#	pS22	n=		#	pS22	n=
HHV6A-pS392-A05-U-67	2.40421	1		HHV6A-pS392-A01-I-04	2.09302	1		Uninfected (HHV6A-pS392-A)			HHV6A-pS392-B07-U-14	1.6952	1		HHV6A-pS392-B06-I-16	2.23153	1		Uninfected (HHV6A-pS392-B)			HHV6A-pS392-C05-U-29	2.44321	1		HHV6A-pS392-C03-I-07	2.40391	1		Uninfected (HHV6A-pS392-C)
HHV6A-pS392-A04-U-33	2.23332	2		HHV6A-pS392-A06-I-06	2.08349	2		Mean	1		HHV6A-pS392-B06-U-45	1.6575	2		HHV6A-pS392-B08-I-13	1.88606	2		Mean	1		HHV6A-pS392-C03-U-28	2.08817	2		HHV6A-pS392-C04-I-16	2.33205	2		Mean	1
HHV6A-pS392-A03-U-29	2.09333	3		HHV6A-pS392-A05-I-06	1.71968	3		SD	0.312496		HHV6A-pS392-B08-U-20	1.64613	3		HHV6A-pS392-B06-I-15	1.87856	3		SD	0.228898		HHV6A-pS392-C02-U-12	1.76628	3		HHV6A-pS392-C05-I-18	1.92811	3		SD	0.294875
HHV6A-pS392-A06-U-31	1.96023	4		HHV6A-pS392-A04-I-09	1.69988	4		n=	196		HHV6A-pS392-B01-U-15	1.5225	4		HHV6A-pS392-B09-I-09	1.77789	4		n=	196		HHV6A-pS392-C03-U-27	1.58992	4		HHV6A-pS392-C05-I-17	1.69061	4		n=	108
HHV6A-pS392-A06-U-30	1.88774	5		HHV6A-pS392-A03-I-12	1.61156	5		Increased	0.107143		HHV6A-pS392-B01-U-14	1.50139	5		HHV6A-pS392-B07-I-15	1.6536	5		Increased	0.147959		HHV6A-pS392-C04-U-30	1.4861	5		HHV6A-pS392-C03-I-06	1.45801	5		Increased	0.12963
HHV6A-pS392-A06-U-29	1.76641	6		HHV6A-pS392-A02-I-06	1.47957	6					HHV6A-pS392-B06-U-44	1.49949	6		HHV6A-pS392-B03-I-08	1.65286	6					HHV6A-pS392-C04-U-29	1.46893	6		HHV6A-pS392-C05-I-16	1.42803	6
HHV6A-pS392-A03-U-28	1.75955	7		HHV6A-pS392-A05-I-05	1.45693	7					HHV6A-pS392-B04-U-16	1.47314	7		HHV6A-pS392-B02-I-15	1.6364	7					HHV6A-pS392-C03-U-26	1.44414	7		HHV6A-pS392-C01-I-09	1.37785	7
HHV6A-pS392-A03-U-27	1.75055	8		HHV6A-pS392-A06-I-05	1.33046	8		Infected (HHV6A-pS392-A)			HHV6A-pS392-B06-U-43	1.44102	8		HHV6A-pS392-B02-I-14	1.62687	8		Infected (HHV6A-pS392-B)			HHV6A-pS392-C05-U-28	1.4434	8		HHV6A-pS392-C04-I-15	1.33631	8		Infected (HHV6A-pS392-C)
HHV6A-pS392-A05-U-66	1.72148	9		HHV6A-pS392-A02-I-02	1.27207	9		mean	1.08246		HHV6A-pS392-B01-U-13	1.43485	9		HHV6A-pS392-B07-I-14	1.58851	9		mean	1.06833		HHV6A-pS392-C04-U-28	1.44267	9		HHV6A-pS392-C01-I-08	1.24777	9		mean	1.0761
HHV6A-pS392-A03-U-26	1.71507	10		HHV6A-pS392-A03-I-11	1.2321	10		SD	0.339862		HHV6A-pS392-B08-U-19	1.42498	10		HHV6A-pS392-B01-I-13	1.54822	10		SD	0.314521		HHV6A-pS392-C03-U-25	1.38413	10		HHV6A-pS392-C04-I-14	1.23588	10		SD	0.343333
HHV6A-pS392-A06-U-28	1.55713	11		HHV6A-pS392-A04-I-08	1.19125	11		n=	46		HHV6A-pS392-B08-U-18	1.40895	11		HHV6A-pS392-B02-I-13	1.47709	11		n=	108		HHV6A-pS392-C03-U-24	1.34969	11		HHV6A-pS392-C01-I-07	1.2128	11		n=	62
HHV6A-pS392-A06-U-27	1.5339	12		HHV6A-pS392-A04-I-07	1.1829	12		Increased	0.173913		HHV6A-pS392-B03-U-17	1.39369	12		HHV6A-pS392-B02-I-12	1.43643	12		Increased	0.231481		HHV6A-pS392-C04-U-27	1.31712	12		HHV6A-pS392-C05-I-15	1.2101	12		Increased	0.129032
HHV6A-pS392-A02-U-16	1.53226	13		HHV6A-pS392-A05-I-04	1.15701	13					HHV6A-pS392-B05-U-26	1.35758	13		HHV6A-pS392-B04-I-10	1.42651	13					HHV6A-pS392-C01-U-09	1.30596	13		HHV6A-pS392-C04-I-13	1.20464	13
HHV6A-pS392-A01-U-20	1.52499	14		HHV6A-pS392-A03-I-10	1.15261	14					HHV6A-pS392-B02-U-27	1.35665	14		HHV6A-pS392-B06-I-14	1.38031	14					HHV6A-pS392-C03-U-23	1.3022	14		HHV6A-pS392-C05-I-14	1.20008	14
HHV6A-pS392-A06-U-26	1.5032	15		HHV6A-pS392-A06-I-04	1.13874	15					HHV6A-pS392-B06-U-42	1.34741	15		HHV6A-pS392-B02-I-11	1.35305	15					HHV6A-pS392-C03-U-22	1.27496	15		HHV6A-pS392-C02-I-12	1.19857	15
HHV6A-pS392-A06-U-25	1.41778	16		HHV6A-pS392-A05-I-03	1.13803	16					HHV6A-pS392-B05-U-25	1.34169	16		HHV6A-pS392-B08-I-12	1.34647	16					HHV6A-pS392-C05-U-27	1.2468	16		HHV6A-pS392-C03-I-05	1.19823	16
HHV6A-pS392-A03-U-25	1.41564	17		HHV6A-pS392-A04-I-06	1.12424	17					HHV6A-pS392-B05-U-24	1.33353	17		HHV6A-pS392-B02-I-10	1.30903	17					HHV6A-pS392-C04-U-26	1.24575	17		HHV6A-pS392-C04-I-12	1.18325	17
HHV6A-pS392-A06-U-24	1.40619	18		HHV6A-pS392-A04-I-05	1.12347	18					HHV6A-pS392-B06-U-41	1.32917	18		HHV6A-pS392-B05-I-09	1.30263	18					HHV6A-pS392-C02-U-11	1.24333	18		HHV6A-pS392-C05-I-13	1.15794	18
HHV6A-pS392-A02-U-15	1.38538	19		HHV6A-pS392-A01-I-03	1.12005	19					HHV6A-pS392-B07-U-13	1.31993	19		HHV6A-pS392-B05-I-08	1.29483	19					HHV6A-pS392-C04-U-25	1.18236	19		HHV6A-pS392-C02-I-11	1.14498	19
HHV6A-pS392-A03-U-24	1.34044	20		HHV6A-pS392-A04-I-04	1.08334	20					HHV6A-pS392-B02-U-26	1.31447	20		HHV6A-pS392-B03-I-07	1.28046	20					HHV6A-pS392-C05-U-26	1.18229	20		HHV6A-pS392-C01-I-06	1.14375	20
HHV6A-pS392-A04-U-32	1.32485	21		HHV6A-pS392-A02-I-09	1.07653	21					HHV6A-pS392-B04-U-15	1.29995	21		HHV6A-pS392-B01-I-12	1.26784	21					HHV6A-pS392-C04-U-24	1.17512	21		HHV6A-pS392-C03-I-04	1.14234	21
HHV6A-pS392-A02-U-14	1.29476	22		HHV6A-pS392-A03-I-09	1.05344	22					HHV6A-pS392-B03-U-16	1.29699	22		HHV6A-pS392-B04-I-09	1.25944	22					HHV6A-pS392-C01-U-08	1.17491	22		HHV6A-pS392-C01-I-05	1.12694	22
HHV6A-pS392-A05-U-65	1.29288	23		HHV6A-pS392-A03-I-08	1.02196	23					HHV6A-pS392-B05-U-23	1.29397	23		HHV6A-pS392-B08-I-11	1.25314	23					HHV6A-pS392-C02-U-10	1.17211	23		HHV6A-pS392-C04-I-11	1.11787	23
HHV6A-pS392-A04-U-31	1.28513	24		HHV6A-pS392-A05-I-02	0.988635	24					HHV6A-pS392-B09-U-16	1.29184	24		HHV6A-pS392-B07-I-13	1.24231	24					HHV6A-pS392-C05-U-25	1.13902	24		HHV6A-pS392-C01-I-04	1.11728	24
HHV6A-pS392-A05-U-64	1.27133	25		HHV6A-pS392-A03-I-07	0.966006	25					HHV6A-pS392-B05-U-22	1.29037	25		HHV6A-pS392-B08-I-10	1.24046	25					HHV6A-pS392-C04-U-23	1.13752	25		HHV6A-pS392-C05-I-12	1.10163	25
HHV6A-pS392-A05-U-63	1.26389	26		HHV6A-pS392-A06-I-03	0.960627	26					HHV6A-pS392-B04-U-14	1.27713	26		HHV6A-pS392-B05-I-07	1.21892	26					HHV6A-pS392-C03-U-21	1.13023	26		HHV6A-pS392-C02-I-10	1.08466	26
HHV6A-pS392-A05-U-62	1.24934	27		HHV6A-pS392-A04-I-03	0.948359	27					HHV6A-pS392-B09-U-15	1.27508	27		HHV6A-pS392-B07-I-12	1.21179	27					HHV6A-pS392-C05-U-24	1.12905	27		HHV6A-pS392-C03-I-03	1.05116	27
HHV6A-pS392-A04-U-30	1.2482	28		HHV6A-pS392-A06-I-02	0.942904	28					HHV6A-pS392-B03-U-15	1.23499	28		HHV6A-pS392-B07-I-11	1.19876	28					HHV6A-pS392-C02-U-09	1.12404	28		HHV6A-pS392-C04-I-10	1.05088	28
HHV6A-pS392-A05-U-61	1.23353	29		HHV6A-pS392-A03-I-06	0.940431	29					HHV6A-pS392-B02-U-25	1.23463	29		HHV6A-pS392-B05-I-06	1.1877	29					HHV6A-pS392-C05-U-23	1.10806	29		HHV6A-pS392-C05-I-11	1.02813	29
HHV6A-pS392-A01-U-19	1.23329	30		HHV6A-pS392-A01-I-02	0.932901	30					HHV6A-pS392-B02-U-24	1.20617	30		HHV6A-pS392-B08-I-09	1.18506	30					HHV6A-pS392-C02-U-08	1.1062	30		HHV6A-pS392-C03-I-02	1.02118	30
HHV6A-pS392-A01-U-18	1.23176	31		HHV6A-pS392-A02-I-03	0.907942	31					HHV6A-pS392-B02-U-23	1.20244	31		HHV6A-pS392-B01-I-11	1.18376	31					HHV6A-pS392-C03-U-20	1.0884	31		HHV6A-pS392-C02-I-09	1.00907	31
HHV6A-pS392-A05-U-60	1.21373	32		HHV6A-pS392-A05-I-01	0.888516	32					HHV6A-pS392-B06-U-40	1.1994	32		HHV6A-pS392-B03-I-06	1.18141	32					HHV6A-pS392-C04-U-22	1.08544	32		HHV6A-pS392-C02-I-08	0.997206	32
HHV6A-pS392-A05-U-59	1.21286	33		HHV6A-pS392-A03-I-05	0.88247	33					HHV6A-pS392-B06-U-39	1.19833	33		HHV6A-pS392-B08-I-08	1.17853	33					HHV6A-pS392-C04-U-21	1.07796	33		HHV6A-pS392-C02-I-07	0.992316	33
HHV6A-pS392-A05-U-58	1.2004	34		HHV6A-pS392-A03-I-04	0.836311	34					HHV6A-pS392-B07-U-12	1.19461	34		HHV6A-pS392-B07-I-10	1.16695	34					HHV6A-pS392-C05-U-22	1.07676	34		HHV6A-pS392-C04-I-09	0.989228	34
HHV6A-pS392-A01-U-17	1.19682	35		HHV6A-pS392-A02-I-05	0.832028	35					HHV6A-pS392-B03-U-14	1.18708	35		HHV6A-pS392-B05-I-05	1.16119	35					HHV6A-pS392-C02-U-07	1.07477	35		HHV6A-pS392-C02-I-06	0.985526	35
HHV6A-pS392-A04-U-29	1.18841	36		HHV6A-pS392-A03-I-03	0.83194	36					HHV6A-pS392-B08-U-17	1.18576	36		HHV6A-pS392-B08-I-07	1.14823	36					HHV6A-pS392-C02-U-06	1.07329	36		HHV6A-pS392-C05-I-10	0.984565	36
HHV6A-pS392-A01-U-16	1.18615	37		HHV6A-pS392-A02-I-01	0.827225	37					HHV6A-pS392-B09-U-14	1.18398	37		HHV6A-pS392-B03-I-05	1.14306	37					HHV6A-pS392-C01-U-07	1.06948	37		HHV6A-pS392-C04-I-08	0.981862	37
HHV6A-pS392-A05-U-57	1.17739	38		HHV6A-pS392-A03-I-02	0.803268	38					HHV6A-pS392-B02-U-22	1.18068	38		HHV6A-pS392-B07-I-09	1.1372	38					HHV6A-pS392-C04-U-20	1.06594	38		HHV6A-pS392-C02-I-05	0.981859	38
HHV6A-pS392-A05-U-56	1.17656	39		HHV6A-pS392-A03-I-01	0.763631	39					HHV6A-pS392-B05-U-21	1.17878	39		HHV6A-pS392-B05-I-04	1.13316	39					HHV6A-pS392-C03-U-19	1.05242	39		HHV6A-pS392-C05-I-09	0.981111	39
HHV6A-pS392-A04-U-28	1.17361	40		HHV6A-pS392-A02-I-08	0.762066	40					HHV6A-pS392-B05-U-20	1.16671	40		HHV6A-pS392-B01-I-10	1.12571	40					HHV6A-pS392-C05-U-21	1.04105	40		HHV6A-pS392-C05-I-08	0.969495	40
HHV6A-pS392-A04-U-27	1.17345	41		HHV6A-pS392-A02-I-07	0.753003	41					HHV6A-pS392-B07-U-11	1.16564	41		HHV6A-pS392-B08-I-06	1.12271	41					HHV6A-pS392-C03-U-18	1.0371	41		HHV6A-pS392-C01-I-03	0.965561	41
HHV6A-pS392-A05-U-55	1.17146	42		HHV6A-pS392-A01-I-01	0.747824	42					HHV6A-pS392-B06-U-38	1.1634	42		HHV6A-pS392-B04-I-08	1.10733	42					HHV6A-pS392-C05-U-20	1.03103	42		HHV6A-pS392-C02-I-04	0.963182	42
HHV6A-pS392-A01-U-15	1.17032	43		HHV6A-pS392-A02-I-04	0.742189	43					HHV6A-pS392-B03-U-13	1.1586	43		HHV6A-pS392-B09-I-08	1.1027	43					HHV6A-pS392-C03-U-17	1.02677	43		HHV6A-pS392-C04-I-07	0.960865	43
HHV6A-pS392-A01-U-14	1.16213	44		HHV6A-pS392-A04-I-02	0.730605	44					HHV6A-pS392-B06-U-37	1.15803	44		HHV6A-pS392-B01-I-09	1.10034	44					HHV6A-pS392-C05-U-19	1.02559	44		HHV6A-pS392-C05-I-07	0.948725	44
HHV6A-pS392-A05-U-54	1.15205	45		HHV6A-pS392-A04-I-01	0.717269	45					HHV6A-pS392-B02-U-21	1.1551	45		HHV6A-pS392-B06-I-13	1.10032	45					HHV6A-pS392-C01-U-06	1.0248	45		HHV6A-pS392-C04-I-06	0.944575	45
HHV6A-pS392-A05-U-53	1.13502	46		HHV6A-pS392-A06-I-01	0.544634	46					HHV6A-pS392-B08-U-16	1.15291	46		HHV6A-pS392-B04-I-07	1.09469	46					HHV6A-pS392-C03-U-16	1.01034	46		HHV6A-pS392-C04-I-05	0.915142	46
HHV6A-pS392-A05-U-52	1.13298	47									HHV6A-pS392-B02-U-20	1.14886	47		HHV6A-pS392-B06-I-12	1.08208	47					HHV6A-pS392-C04-U-19	1.00124	47		HHV6A-pS392-C05-I-06	0.897815	47
HHV6A-pS392-A04-U-26	1.12631	48									HHV6A-pS392-B06-U-36	1.14866	48		HHV6A-pS392-B02-I-09	1.07905	48					HHV6A-pS392-C05-U-18	0.982536	48		HHV6A-pS392-C05-I-05	0.895051	48
HHV6A-pS392-A05-U-51	1.11848	49									HHV6A-pS392-B06-U-35	1.1457	49		HHV6A-pS392-B09-I-07	1.07852	49					HHV6A-pS392-C04-U-18	0.975169	49		HHV6A-pS392-C01-I-02	0.855778	49
HHV6A-pS392-A03-U-23	1.11158	50									HHV6A-pS392-B03-U-12	1.14516	50		HHV6A-pS392-B02-I-08	1.07718	50					HHV6A-pS392-C04-U-17	0.971624	50		HHV6A-pS392-C04-I-04	0.851172	50
HHV6A-pS392-A02-U-13	1.10762	51									HHV6A-pS392-B06-U-34	1.13894	51		HHV6A-pS392-B01-I-08	1.07695	51					HHV6A-pS392-C05-U-17	0.965393	51		HHV6A-pS392-C04-I-03	0.85053	51
HHV6A-pS392-A04-U-25	1.10239	52									HHV6A-pS392-B01-U-12	1.13633	52		HHV6A-pS392-B06-I-11	1.07547	52					HHV6A-pS392-C01-U-05	0.952541	52		HHV6A-pS392-C02-I-03	0.837751	52
HHV6A-pS392-A05-U-50	1.09736	53									HHV6A-pS392-B06-U-33	1.13086	53		HHV6A-pS392-B09-I-06	1.07264	53					HHV6A-pS392-C05-U-16	0.949459	53		HHV6A-pS392-C01-I-01	0.811874	53
HHV6A-pS392-A02-U-12	1.09381	54									HHV6A-pS392-B07-U-10	1.13013	54		HHV6A-pS392-B06-I-10	1.06989	54					HHV6A-pS392-C05-U-15	0.944709	54		HHV6A-pS392-C02-I-02	0.769781	54
HHV6A-pS392-A06-U-23	1.09376	55									HHV6A-pS392-B06-U-32	1.12939	55		HHV6A-pS392-B07-I-08	1.06919	55					HHV6A-pS392-C01-U-04	0.922266	55		HHV6A-pS392-C05-I-04	0.7681	55
HHV6A-pS392-A05-U-49	1.08763	56									HHV6A-pS392-B02-U-19	1.12734	56		HHV6A-pS392-B07-I-07	1.06114	56					HHV6A-pS392-C04-U-16	0.919665	56		HHV6A-pS392-C04-I-02	0.752787	56
HHV6A-pS392-A01-U-13	1.08698	57									HHV6A-pS392-B04-U-13	1.12602	57		HHV6A-pS392-B05-I-03	1.04715	57					HHV6A-pS392-C05-U-14	0.917376	57		HHV6A-pS392-C02-I-01	0.723999	57
HHV6A-pS392-A05-U-48	1.08652	58									HHV6A-pS392-B02-U-18	1.11942	58		HHV6A-pS392-B02-I-07	1.03212	58					HHV6A-pS392-C04-U-15	0.90964	58		HHV6A-pS392-C04-I-01	0.710639	58
HHV6A-pS392-A05-U-47	1.08194	59									HHV6A-pS392-B04-U-12	1.11219	59		HHV6A-pS392-B04-I-06	1.02333	59					HHV6A-pS392-C04-U-14	0.907929	59		HHV6A-pS392-C03-I-01	0.69998	59
HHV6A-pS392-A05-U-46	1.08087	60									HHV6A-pS392-B02-U-17	1.10799	60		HHV6A-pS392-B07-I-06	1.0141	60					HHV6A-pS392-C04-U-13	0.906798	60		HHV6A-pS392-C05-I-03	0.609583	60
HHV6A-pS392-A04-U-24	1.07519	61									HHV6A-pS392-B05-U-19	1.0864	61		HHV6A-pS392-B04-I-05	1.01329	61					HHV6A-pS392-C04-U-12	0.906706	61		HHV6A-pS392-C05-I-02	0.513333	61
HHV6A-pS392-A05-U-45	1.07382	62									HHV6A-pS392-B09-U-13	1.08626	62		HHV6A-pS392-B01-I-07	0.999313	62					HHV6A-pS392-C03-U-15	0.905226	62		HHV6A-pS392-C05-I-01	0.464625	62
HHV6A-pS392-A05-U-44	1.06837	63									HHV6A-pS392-B02-U-16	1.08067	63		HHV6A-pS392-B03-I-04	0.997579	63					HHV6A-pS392-C03-U-14	0.900962	63
HHV6A-pS392-A05-U-43	1.06725	64									HHV6A-pS392-B05-U-18	1.0748	64		HHV6A-pS392-B04-I-04	0.978501	64					HHV6A-pS392-C01-U-03	0.897175	64
HHV6A-pS392-A05-U-42	1.06638	65									HHV6A-pS392-B06-U-31	1.07361	65		HHV6A-pS392-B01-I-06	0.97606	65					HHV6A-pS392-C05-U-13	0.894922	65
HHV6A-pS392-A04-U-23	1.06518	66									HHV6A-pS392-B02-U-15	1.07354	66		HHV6A-pS392-B03-I-03	0.975937	66					HHV6A-pS392-C04-U-11	0.893625	66
HHV6A-pS392-A06-U-22	1.06453	67									HHV6A-pS392-B09-U-12	1.07207	67		HHV6A-pS392-B08-I-05	0.975737	67					HHV6A-pS392-C02-U-05	0.882934	67
HHV6A-pS392-A05-U-41	1.06258	68									HHV6A-pS392-B09-U-11	1.07078	68		HHV6A-pS392-B06-I-09	0.974806	68					HHV6A-pS392-C04-U-10	0.872719	68
HHV6A-pS392-A01-U-12	1.05331	69									HHV6A-pS392-B06-U-30	1.06771	69		HHV6A-pS392-B09-I-05	0.972992	69					HHV6A-pS392-C03-U-13	0.870448	69
HHV6A-pS392-A05-U-40	1.053	70									HHV6A-pS392-B09-U-10	1.06747	70		HHV6A-pS392-B04-I-03	0.966728	70					HHV6A-pS392-C04-U-09	0.868685	70
HHV6A-pS392-A05-U-39	1.05285	71									HHV6A-pS392-B05-U-17	1.06369	71		HHV6A-pS392-B01-I-05	0.951554	71					HHV6A-pS392-C05-U-12	0.867157	71
HHV6A-pS392-A04-U-22	1.05108	72									HHV6A-pS392-B06-U-29	1.0602	72		HHV6A-pS392-B09-I-04	0.950282	72					HHV6A-pS392-C04-U-08	0.864192	72
HHV6A-pS392-A06-U-21	1.04954	73									HHV6A-pS392-B02-U-14	1.05349	73		HHV6A-pS392-B08-I-04	0.93079	73					HHV6A-pS392-C04-U-07	0.85921	73
HHV6A-pS392-A03-U-22	1.03941	74									HHV6A-pS392-B08-U-15	1.05012	74		HHV6A-pS392-B07-I-05	0.927207	74					HHV6A-pS392-C04-U-06	0.856367	74
HHV6A-pS392-A05-U-38	1.03636	75									HHV6A-pS392-B08-U-14	1.04703	75		HHV6A-pS392-B06-I-08	0.914482	75					HHV6A-pS392-C05-U-11	0.85295	75
HHV6A-pS392-A04-U-21	1.03356	76									HHV6A-pS392-B01-U-11	1.04524	76		HHV6A-pS392-B02-I-06	0.911721	76					HHV6A-pS392-C03-U-12	0.850686	76
HHV6A-pS392-A04-U-20	1.03073	77									HHV6A-pS392-B05-U-16	1.04432	77		HHV6A-pS392-B06-I-07	0.90447	77					HHV6A-pS392-C01-U-02	0.848963	77
HHV6A-pS392-A02-U-11	1.0305	78									HHV6A-pS392-B09-U-09	1.04376	78		HHV6A-pS392-B06-I-06	0.888843	78					HHV6A-pS392-C05-U-10	0.84738	78
HHV6A-pS392-A05-U-37	1.03004	79									HHV6A-pS392-B03-U-11	1.04222	79		HHV6A-pS392-B06-I-05	0.882693	79					HHV6A-pS392-C03-U-11	0.831345	79
HHV6A-pS392-A02-U-10	1.02983	80									HHV6A-pS392-B03-U-10	1.04157	80		HHV6A-pS392-B02-I-05	0.880665	80					HHV6A-pS392-C05-U-09	0.814994	80
HHV6A-pS392-A02-U-09	1.01953	81									HHV6A-pS392-B06-U-28	1.04139	81		HHV6A-pS392-B01-I-04	0.879052	81					HHV6A-pS392-C01-U-01	0.803916	81
HHV6A-pS392-A04-U-19	1.01788	82									HHV6A-pS392-B06-U-27	1.03635	82		HHV6A-pS392-B03-I-02	0.86021	82					HHV6A-pS392-C05-U-08	0.80109	82
HHV6A-pS392-A04-U-18	1.01188	83									HHV6A-pS392-B04-U-11	1.03597	83		HHV6A-pS392-B03-I-01	0.8498	83					HHV6A-pS392-C05-U-07	0.80014	83
HHV6A-pS392-A01-U-11	1.01034	84									HHV6A-pS392-B06-U-26	1.03431	84		HHV6A-pS392-B02-I-04	0.833898	84					HHV6A-pS392-C04-U-05	0.79631	84
HHV6A-pS392-A04-U-17	1.00843	85									HHV6A-pS392-B01-U-10	1.02516	85		HHV6A-pS392-B07-I-04	0.830599	85					HHV6A-pS392-C02-U-04	0.791553	85
HHV6A-pS392-A05-U-36	1.00707	86									HHV6A-pS392-B06-U-25	1.0209	86		HHV6A-pS392-B01-I-03	0.829436	86					HHV6A-pS392-C03-U-10	0.787227	86
HHV6A-pS392-A03-U-21	0.995515	87									HHV6A-pS392-B03-U-09	1.02078	87		HHV6A-pS392-B08-I-03	0.828246	87					HHV6A-pS392-C05-U-06	0.777168	87
HHV6A-pS392-A05-U-35	0.994473	88									HHV6A-pS392-B04-U-10	1.0206	88		HHV6A-pS392-B07-I-03	0.818533	88					HHV6A-pS392-C03-U-09	0.768936	88
HHV6A-pS392-A01-U-10	0.991132	89									HHV6A-pS392-B05-U-15	1.01995	89		HHV6A-pS392-B08-I-02	0.803071	89					HHV6A-pS392-C05-U-05	0.767409	89
HHV6A-pS392-A03-U-20	0.98903	90									HHV6A-pS392-B04-U-09	1.01774	90		HHV6A-pS392-B01-I-02	0.799857	90					HHV6A-pS392-C05-U-04	0.766545	90
HHV6A-pS392-A05-U-34	0.987857	91									HHV6A-pS392-B06-U-24	1.01271	91		HHV6A-pS392-B07-I-02	0.79721	91					HHV6A-pS392-C04-U-04	0.765715	91
HHV6A-pS392-A05-U-33	0.986251	92									HHV6A-pS392-B02-U-13	1.01183	92		HHV6A-pS392-B09-I-03	0.795853	92					HHV6A-pS392-C03-U-08	0.754641	92
HHV6A-pS392-A03-U-19	0.980323	93									HHV6A-pS392-B08-U-13	1.0093	93		HHV6A-pS392-B02-I-03	0.781781	93					HHV6A-pS392-C03-U-07	0.749505	93
HHV6A-pS392-A05-U-32	0.97983	94									HHV6A-pS392-B05-U-14	1.00896	94		HHV6A-pS392-B06-I-04	0.766014	94					HHV6A-pS392-C05-U-03	0.736448	94
HHV6A-pS392-A02-U-08	0.978811	95									HHV6A-pS392-B04-U-08	1.00624	95		HHV6A-pS392-B05-I-02	0.750355	95					HHV6A-pS392-C05-U-02	0.730878	95
HHV6A-pS392-A06-U-20	0.978267	96									HHV6A-pS392-B07-U-09	1.00321	96		HHV6A-pS392-B08-I-01	0.731429	96					HHV6A-pS392-C05-U-01	0.71719	96
HHV6A-pS392-A05-U-31	0.97477	97									HHV6A-pS392-B06-U-23	0.99737	97		HHV6A-pS392-B06-I-03	0.725893	97					HHV6A-pS392-C03-U-06	0.704455	97
HHV6A-pS392-A05-U-30	0.970635	98									HHV6A-pS392-B04-U-07	0.997057	98		HHV6A-pS392-B09-I-02	0.71747	98					HHV6A-pS392-C03-U-05	0.698989	98
HHV6A-pS392-A05-U-29	0.966451	99									HHV6A-pS392-B02-U-12	0.977868	99		HHV6A-pS392-B01-I-01	0.712306	99					HHV6A-pS392-C04-U-03	0.69606	99
HHV6A-pS392-A04-U-16	0.962344	100									HHV6A-pS392-B07-U-08	0.977183	100		HHV6A-pS392-B06-I-02	0.684807	100					HHV6A-pS392-C04-U-02	0.691537	100
HHV6A-pS392-A01-U-09	0.961411	101									HHV6A-pS392-B02-U-11	0.97255	101		HHV6A-pS392-B02-I-02	0.668133	101					HHV6A-pS392-C02-U-03	0.663026	101
HHV6A-pS392-A04-U-15	0.957237	102									HHV6A-pS392-B06-U-22	0.972339	102		HHV6A-pS392-B05-I-01	0.634178	102					HHV6A-pS392-C04-U-01	0.651896	102
HHV6A-pS392-A02-U-07	0.950385	103									HHV6A-pS392-B05-U-13	0.971464	103		HHV6A-pS392-B04-I-02	0.548844	103					HHV6A-pS392-C03-U-04	0.647603	103
HHV6A-pS392-A05-U-28	0.936533	104									HHV6A-pS392-B09-U-08	0.970959	104		HHV6A-pS392-B04-I-01	0.534344	104					HHV6A-pS392-C03-U-03	0.6176	104
HHV6A-pS392-A03-U-18	0.933582	105									HHV6A-pS392-B09-U-07	0.965855	105		HHV6A-pS392-B07-I-01	0.518756	105					HHV6A-pS392-C03-U-02	0.603394	105
HHV6A-pS392-A05-U-27	0.92763	106									HHV6A-pS392-B08-U-12	0.960846	106		HHV6A-pS392-B02-I-01	0.445086	106					HHV6A-pS392-C02-U-02	0.570917	106
HHV6A-pS392-A04-U-14	0.923957	107									HHV6A-pS392-B06-U-21	0.957571	107		HHV6A-pS392-B06-I-01	0.434999	107					HHV6A-pS392-C02-U-01	0.531534	107
HHV6A-pS392-A05-U-26	0.913911	108									HHV6A-pS392-B06-U-20	0.957535	108		HHV6A-pS392-B09-I-01	0.427017	108					HHV6A-pS392-C03-U-01	0.530504	108
HHV6A-pS392-A05-U-25	0.911625	109									HHV6A-pS392-B08-U-11	0.957086	109
HHV6A-pS392-A03-U-17	0.908154	110									HHV6A-pS392-B02-U-10	0.953079	110
HHV6A-pS392-A05-U-24	0.905203	111									HHV6A-pS392-B03-U-08	0.951657	111
HHV6A-pS392-A03-U-16	0.905166	112									HHV6A-pS392-B08-U-10	0.950388	112
HHV6A-pS392-A05-U-23	0.902138	113									HHV6A-pS392-B05-U-12	0.947668	113
HHV6A-pS392-A05-U-22	0.898684	114									HHV6A-pS392-B06-U-19	0.946271	114
HHV6A-pS392-A04-U-13	0.896515	115									HHV6A-pS392-B05-U-11	0.941201	115
HHV6A-pS392-A02-U-06	0.894862	116									HHV6A-pS392-B08-U-09	0.938784	116
HHV6A-pS392-A04-U-12	0.887881	117									HHV6A-pS392-B08-U-08	0.932932	117
HHV6A-pS392-A06-U-19	0.88335	118									HHV6A-pS392-B09-U-06	0.92887	118
HHV6A-pS392-A05-U-21	0.875284	119									HHV6A-pS392-B07-U-07	0.928411	119
HHV6A-pS392-A03-U-15	0.87256	120									HHV6A-pS392-B09-U-05	0.925323	120
HHV6A-pS392-A05-U-20	0.869592	121									HHV6A-pS392-B01-U-09	0.925257	121
HHV6A-pS392-A04-U-11	0.862749	122									HHV6A-pS392-B07-U-06	0.910459	122
HHV6A-pS392-A06-U-18	0.860167	123									HHV6A-pS392-B07-U-05	0.909977	123
HHV6A-pS392-A05-U-19	0.859863	124									HHV6A-pS392-B01-U-08	0.907746	124
HHV6A-pS392-A04-U-10	0.851845	125									HHV6A-pS392-B02-U-09	0.902429	125
HHV6A-pS392-A02-U-05	0.851845	126									HHV6A-pS392-B03-U-07	0.901934	126
HHV6A-pS392-A05-U-18	0.849063	127									HHV6A-pS392-B03-U-06	0.896375	127
HHV6A-pS392-A01-U-08	0.848868	128									HHV6A-pS392-B05-U-10	0.891029	128
HHV6A-pS392-A05-U-17	0.842009	129									HHV6A-pS392-B06-U-18	0.882121	129
HHV6A-pS392-A06-U-17	0.840764	130									HHV6A-pS392-B07-U-04	0.877498	130
HHV6A-pS392-A04-U-09	0.840252	131									HHV6A-pS392-B01-U-07	0.877433	131
HHV6A-pS392-A05-U-16	0.83909	132									HHV6A-pS392-B06-U-17	0.8769	132
HHV6A-pS392-A03-U-14	0.837332	133									HHV6A-pS392-B01-U-06	0.875295	133
HHV6A-pS392-A04-U-08	0.83024	134									HHV6A-pS392-B05-U-09	0.870737	134
HHV6A-pS392-A03-U-13	0.828442	135									HHV6A-pS392-B06-U-16	0.866459	135
HHV6A-pS392-A05-U-15	0.82323	136									HHV6A-pS392-B06-U-15	0.864707	136
HHV6A-pS392-A01-U-07	0.823097	137									HHV6A-pS392-B02-U-08	0.864648	137
HHV6A-pS392-A01-U-06	0.822524	138									HHV6A-pS392-B08-U-07	0.863357	138
HHV6A-pS392-A05-U-14	0.821236	139									HHV6A-pS392-B05-U-08	0.863219	139
HHV6A-pS392-A05-U-13	0.810533	140									HHV6A-pS392-B06-U-14	0.858413	140
HHV6A-pS392-A06-U-16	0.80599	141									HHV6A-pS392-B09-U-04	0.858403	141
HHV6A-pS392-A04-U-07	0.80142	142									HHV6A-pS392-B05-U-07	0.857676	142
HHV6A-pS392-A05-U-12	0.796522	143									HHV6A-pS392-B01-U-05	0.857504	143
HHV6A-pS392-A03-U-12	0.793724	144									HHV6A-pS392-B06-U-13	0.856268	144
HHV6A-pS392-A03-U-11	0.793323	145									HHV6A-pS392-B06-U-12	0.854873	145
HHV6A-pS392-A02-U-04	0.792365	146									HHV6A-pS392-B03-U-05	0.84478	146
HHV6A-pS392-A06-U-15	0.788728	147									HHV6A-pS392-B04-U-06	0.841489	147
HHV6A-pS392-A03-U-10	0.77926	148									HHV6A-pS392-B08-U-06	0.837534	148
HHV6A-pS392-A01-U-05	0.778373	149									HHV6A-pS392-B06-U-11	0.836136	149
HHV6A-pS392-A02-U-03	0.776143	150									HHV6A-pS392-B02-U-07	0.832308	150
HHV6A-pS392-A04-U-06	0.772194	151									HHV6A-pS392-B04-U-05	0.822334	151
HHV6A-pS392-A04-U-05	0.769073	152									HHV6A-pS392-B06-U-10	0.819973	152
HHV6A-pS392-A05-U-11	0.765192	153									HHV6A-pS392-B01-U-04	0.819267	153
HHV6A-pS392-A01-U-04	0.764389	154									HHV6A-pS392-B04-U-04	0.813355	154
HHV6A-pS392-A06-U-14	0.764201	155									HHV6A-pS392-B05-U-06	0.81327	155
HHV6A-pS392-A01-U-03	0.760726	156									HHV6A-pS392-B05-U-05	0.808523	156
HHV6A-pS392-A05-U-10	0.75843	157									HHV6A-pS392-B02-U-06	0.808497	157
HHV6A-pS392-A05-U-09	0.752884	158									HHV6A-pS392-B04-U-03	0.800652	158
HHV6A-pS392-A02-U-02	0.751765	159									HHV6A-pS392-B03-U-04	0.795851	159
HHV6A-pS392-A03-U-09	0.749351	160									HHV6A-pS392-B06-U-09	0.794299	160
HHV6A-pS392-A05-U-08	0.749041	161									HHV6A-pS392-B07-U-03	0.791618	161
HHV6A-pS392-A05-U-07	0.746706	162									HHV6A-pS392-B04-U-02	0.78602	162
HHV6A-pS392-A06-U-13	0.737448	163									HHV6A-pS392-B06-U-08	0.785287	163
HHV6A-pS392-A06-U-12	0.728209	164									HHV6A-pS392-B05-U-04	0.782019	164
HHV6A-pS392-A03-U-08	0.726618	165									HHV6A-pS392-B06-U-07	0.770305	165
HHV6A-pS392-A01-U-02	0.72148	166									HHV6A-pS392-B08-U-05	0.769056	166
HHV6A-pS392-A06-U-11	0.720355	167									HHV6A-pS392-B03-U-03	0.768451	167
HHV6A-pS392-A03-U-07	0.717801	168									HHV6A-pS392-B02-U-05	0.762035	168
HHV6A-pS392-A04-U-04	0.717553	169									HHV6A-pS392-B09-U-03	0.760879	169
HHV6A-pS392-A03-U-06	0.713174	170									HHV6A-pS392-B09-U-02	0.750021	170
HHV6A-pS392-A05-U-06	0.710025	171									HHV6A-pS392-B09-U-01	0.748442	171
HHV6A-pS392-A05-U-05	0.708176	172									HHV6A-pS392-B06-U-06	0.745846	172
HHV6A-pS392-A06-U-10	0.706286	173									HHV6A-pS392-B08-U-04	0.733596	173
HHV6A-pS392-A06-U-09	0.690998	174									HHV6A-pS392-B08-U-03	0.730882	174
HHV6A-pS392-A05-U-04	0.687258	175									HHV6A-pS392-B08-U-02	0.729562	175
HHV6A-pS392-A04-U-03	0.686219	176									HHV6A-pS392-B01-U-03	0.719819	176
HHV6A-pS392-A06-U-08	0.684236	177									HHV6A-pS392-B02-U-04	0.715879	177
HHV6A-pS392-A03-U-05	0.682682	178									HHV6A-pS392-B06-U-05	0.710374	178
HHV6A-pS392-A06-U-07	0.681843	179									HHV6A-pS392-B02-U-03	0.705822	179
HHV6A-pS392-A06-U-06	0.678189	180									HHV6A-pS392-B06-U-04	0.703008	180
HHV6A-pS392-A03-U-04	0.676707	181									HHV6A-pS392-B03-U-02	0.699724	181
HHV6A-pS392-A06-U-05	0.672267	182									HHV6A-pS392-B05-U-03	0.692697	182
HHV6A-pS392-A01-U-01	0.671914	183									HHV6A-pS392-B01-U-02	0.683007	183
HHV6A-pS392-A03-U-03	0.654265	184									HHV6A-pS392-B08-U-01	0.670794	184
HHV6A-pS392-A03-U-02	0.653683	185									HHV6A-pS392-B01-U-01	0.66921	185
HHV6A-pS392-A06-U-04	0.651352	186									HHV6A-pS392-B02-U-02	0.663242	186
HHV6A-pS392-A05-U-03	0.64469	187									HHV6A-pS392-B05-U-02	0.662211	187
HHV6A-pS392-A06-U-03	0.64312	188									HHV6A-pS392-B06-U-03	0.649907	188
HHV6A-pS392-A06-U-02	0.640138	189									HHV6A-pS392-B06-U-02	0.649799	189
HHV6A-pS392-A06-U-01	0.603684	190									HHV6A-pS392-B07-U-02	0.649582	190
HHV6A-pS392-A04-U-02	0.588083	191									HHV6A-pS392-B05-U-01	0.637555	191
HHV6A-pS392-A03-U-01	0.583735	192									HHV6A-pS392-B03-U-01	0.620133	192
HHV6A-pS392-A02-U-01	0.510128	193									HHV6A-pS392-B06-U-01	0.609786	193
HHV6A-pS392-A04-U-01	0.502838	194									HHV6A-pS392-B04-U-01	0.570127	194
HHV6A-pS392-A05-U-02	0.387145	195									HHV6A-pS392-B02-U-01	0.468347	195
HHV6A-pS392-A05-U-01	0.368415	196									HHV6A-pS392-B07-U-01	0.446548	196

## Sheet: RhCMV
RhCMV-pS392-A											RhCMV-pS392-B											RhCMV-pS392-C
Uninfected				Infected							Uninfected				Infected
#	pS392	n=		#	pS392	n=					#	pS392	n=		#	pS392	n=					#	pS392	n=		#	pS392	n=
RhCMV-pS392-A05-U-25	3.4776	1		RhCMV-pS392-A03-I-07	1.65959	1		Uninfected (RhCMV-pS392-A)			RhCMV-pS392-B03-U-07	1.99967	1		RhCMV-pS392-B01-I-02	1.72819	1		Uninfected (RhCMV-pS392-B)			RhCMV-pS392-C02-U-40	1.63735	1		RhCMV-pS392-C01-I-04	1.53852	1		Uninfected (RhCMV-pS392-C)
RhCMV-pS392-A05-U-31	2.06098	2		RhCMV-pS392-A03-I-02	1.39506	2		Mean	1		RhCMV-pS392-B06-U-31	1.99557	2		RhCMV-pS392-B06-I-07	1.65419	2		Mean	1		RhCMV-pS392-C01-U-30	1.55106	2		RhCMV-pS392-C04-I-04	1.42765	2		Mean	1
RhCMV-pS392-A05-U-23	2.03017	3		RhCMV-pS392-A01-I-06	1.32356	3		SD	0.350416		RhCMV-pS392-B09-U-01	1.77905	3		RhCMV-pS392-B04-I-08	1.54553	3		SD	0.226337		RhCMV-pS392-C02-U-19	1.50049	3		RhCMV-pS392-C02-I-15	1.30361	3		SD	0.217162
RhCMV-pS392-A01-U-16	1.94863	4		RhCMV-pS392-A03-I-03	1.29064	4		n=	222		RhCMV-pS392-B02-U-29	1.71541	4		RhCMV-pS392-B04-I-07	1.46789	4		n=	326		RhCMV-pS392-C01-U-17	1.43657	4		RhCMV-pS392-C01-I-03	1.29535	4		n=	167
RhCMV-pS392-A03-U-15	1.93145	5		RhCMV-pS392-A05-I-17	1.12234	5		Increased	0.130631		RhCMV-pS392-B06-U-33	1.68656	5		RhCMV-pS392-B08-I-08	1.40053	5		Increased	0.131902		RhCMV-pS392-C04-U-37	1.39942	5		RhCMV-pS392-C04-I-10	1.23677	5		Increased	0.173653
RhCMV-pS392-A05-U-46	1.80942	6		RhCMV-pS392-A03-I-05	1.09504	6					RhCMV-pS392-B01-U-32	1.6742	6		RhCMV-pS392-B03-I-09	1.39878	6					RhCMV-pS392-C04-U-13	1.39077	6		RhCMV-pS392-C02-I-13	1.23028	6
RhCMV-pS392-A04-U-32	1.72046	7		RhCMV-pS392-A05-I-04	1.04459	7					RhCMV-pS392-B04-U-26	1.58039	7		RhCMV-pS392-B06-I-12	1.38582	7					RhCMV-pS392-C04-U-12	1.36808	7		RhCMV-pS392-C04-I-08	1.21495	7
RhCMV-pS392-A05-U-47	1.71596	8		RhCMV-pS392-A03-I-09	1.01324	8		Infected (RhCMV-pS392-A)			RhCMV-pS392-B07-U-12	1.54189	8		RhCMV-pS392-B10-I-01	1.33249	8		Infected (RhCMV-pS392-B)			RhCMV-pS392-C03-U-15	1.35394	8		RhCMV-pS392-C02-I-14	1.2084	8		Infected (RhCMV-pS392-C)
RhCMV-pS392-A02-U-15	1.69678	9		RhCMV-pS392-A05-I-07	0.99723	9		mean	0.848529		RhCMV-pS392-B08-U-26	1.52602	9		RhCMV-pS392-B06-I-13	1.32167	9		mean	0.922175		RhCMV-pS392-C02-U-38	1.35376	9		RhCMV-pS392-C01-I-11	1.1754	9		mean	0.948764
RhCMV-pS392-A02-U-06	1.61615	10		RhCMV-pS392-A03-I-04	0.98428	10		SD	0.226897		RhCMV-pS392-B10-U-08	1.50633	10		RhCMV-pS392-B04-I-04	1.30476	10		SD	0.264269		RhCMV-pS392-C03-U-16	1.34975	10		RhCMV-pS392-C01-I-07	1.15617	10		SD	0.235169
RhCMV-pS392-A03-U-21	1.60701	11		RhCMV-pS392-A02-I-07	0.977209	11		n=	50		RhCMV-pS392-B07-U-31	1.49861	11		RhCMV-pS392-B09-I-01	1.29786	11		n=	136		RhCMV-pS392-C04-U-21	1.32935	11		RhCMV-pS392-C01-I-01	1.15112	11		n=	53
RhCMV-pS392-A05-U-51	1.57144	12		RhCMV-pS392-A02-I-08	0.967277	12		Increased	0.04		RhCMV-pS392-B05-U-14	1.47845	12		RhCMV-pS392-B04-I-09	1.29121	12		Increased	0.117647		RhCMV-pS392-C01-U-29	1.3085	12		RhCMV-pS392-C04-I-01	1.12786	12		Increased	0.113208
RhCMV-pS392-A01-U-40	1.54752	13		RhCMV-pS392-A01-I-04	0.943982	13					RhCMV-pS392-B01-U-11	1.45835	13		RhCMV-pS392-B04-I-13	1.27083	13					RhCMV-pS392-C01-U-38	1.30071	13		RhCMV-pS392-C04-I-06	1.11285	13
RhCMV-pS392-A04-U-26	1.52794	14		RhCMV-pS392-A05-I-10	0.938559	14					RhCMV-pS392-B06-U-35	1.43303	14		RhCMV-pS392-B05-I-05	1.25073	14					RhCMV-pS392-C03-U-37	1.3007	14		RhCMV-pS392-C03-I-08	1.10351	14
RhCMV-pS392-A01-U-52	1.52224	15		RhCMV-pS392-A04-I-05	0.912851	15					RhCMV-pS392-B01-U-17	1.42972	15		RhCMV-pS392-B04-I-12	1.24648	15					RhCMV-pS392-C03-U-21	1.29607	15		RhCMV-pS392-C02-I-09	1.09619	15
RhCMV-pS392-A03-U-24	1.5006	16		RhCMV-pS392-A02-I-09	0.898436	16					RhCMV-pS392-B03-U-13	1.42698	16		RhCMV-pS392-B07-I-10	1.23007	16					RhCMV-pS392-C01-U-09	1.29521	16		RhCMV-pS392-C02-I-01	1.08559	16
RhCMV-pS392-A05-U-43	1.49622	17		RhCMV-pS392-A05-I-12	0.895928	17					RhCMV-pS392-B06-U-21	1.41969	17		RhCMV-pS392-B10-I-17	1.22474	17					RhCMV-pS392-C02-U-06	1.28752	17		RhCMV-pS392-C02-I-02	1.08539	17
RhCMV-pS392-A01-U-22	1.4817	18		RhCMV-pS392-A05-I-13	0.87609	18					RhCMV-pS392-B05-U-18	1.38278	18		RhCMV-pS392-B06-I-06	1.21295	18					RhCMV-pS392-C03-U-10	1.28571	18		RhCMV-pS392-C01-I-12	1.08226	18
RhCMV-pS392-A03-U-10	1.43826	19		RhCMV-pS392-A01-I-02	0.869867	19					RhCMV-pS392-B04-U-08	1.35853	19		RhCMV-pS392-B10-I-11	1.21248	19					RhCMV-pS392-C04-U-23	1.28517	19		RhCMV-pS392-C02-I-12	1.07324	19
RhCMV-pS392-A02-U-44	1.43397	20		RhCMV-pS392-A05-I-11	0.852791	20					RhCMV-pS392-B08-U-28	1.35775	20		RhCMV-pS392-B04-I-01	1.20771	20					RhCMV-pS392-C01-U-43	1.28312	20		RhCMV-pS392-C03-I-07	1.06728	20
RhCMV-pS392-A03-U-22	1.42036	21		RhCMV-pS392-A04-I-04	0.845206	21					RhCMV-pS392-B08-U-19	1.35163	21		RhCMV-pS392-B03-I-11	1.19599	21					RhCMV-pS392-C01-U-42	1.2767	21		RhCMV-pS392-C01-I-14	1.05757	21
RhCMV-pS392-A05-U-37	1.41924	22		RhCMV-pS392-A04-I-08	0.832885	22					RhCMV-pS392-B08-U-17	1.34245	22		RhCMV-pS392-B01-I-09	1.18735	22					RhCMV-pS392-C03-U-11	1.27636	22		RhCMV-pS392-C02-I-08	1.03571	22
RhCMV-pS392-A02-U-32	1.41479	23		RhCMV-pS392-A02-I-04	0.832419	23					RhCMV-pS392-B07-U-09	1.34064	23		RhCMV-pS392-B04-I-18	1.17973	23					RhCMV-pS392-C04-U-39	1.26364	23		RhCMV-pS392-C03-I-09	1.01114	23
RhCMV-pS392-A04-U-08	1.40576	24		RhCMV-pS392-A01-I-01	0.817592	24					RhCMV-pS392-B09-U-20	1.33396	24		RhCMV-pS392-B07-I-09	1.1782	24					RhCMV-pS392-C02-U-26	1.26059	24		RhCMV-pS392-C02-I-03	0.987	24
RhCMV-pS392-A05-U-45	1.40353	25		RhCMV-pS392-A04-I-07	0.808482	25					RhCMV-pS392-B10-U-17	1.31773	25		RhCMV-pS392-B01-I-11	1.16403	25					RhCMV-pS392-C03-U-09	1.25388	25		RhCMV-pS392-C04-I-12	0.981584	25
RhCMV-pS392-A01-U-31	1.39272	26		RhCMV-pS392-A01-I-05	0.799493	26					RhCMV-pS392-B01-U-26	1.31191	26		RhCMV-pS392-B03-I-07	1.14	26					RhCMV-pS392-C02-U-10	1.24527	26		RhCMV-pS392-C02-I-11	0.946755	26
RhCMV-pS392-A03-U-17	1.3794	27		RhCMV-pS392-A04-I-01	0.796479	27					RhCMV-pS392-B02-U-21	1.30452	27		RhCMV-pS392-B02-I-05	1.13954	27					RhCMV-pS392-C02-U-14	1.22566	27		RhCMV-pS392-C01-I-05	0.931235	27
RhCMV-pS392-A01-U-17	1.37624	28		RhCMV-pS392-A02-I-05	0.781202	28					RhCMV-pS392-B04-U-31	1.30235	28		RhCMV-pS392-B08-I-04	1.12115	28					RhCMV-pS392-C01-U-34	1.22352	28		RhCMV-pS392-C01-I-10	0.928195	28
RhCMV-pS392-A04-U-17	1.3568	29		RhCMV-pS392-A03-I-06	0.762886	29					RhCMV-pS392-B08-U-05	1.29768	29		RhCMV-pS392-B05-I-13	1.11834	29					RhCMV-pS392-C04-U-17	1.22153	29		RhCMV-pS392-C03-I-02	0.914938	29
RhCMV-pS392-A04-U-18	1.34559	30		RhCMV-pS392-A04-I-03	0.755066	30					RhCMV-pS392-B09-U-22	1.29354	30		RhCMV-pS392-B10-I-05	1.11767	30					RhCMV-pS392-C01-U-24	1.21676	30		RhCMV-pS392-C02-I-16	0.912799	30
RhCMV-pS392-A05-U-41	1.34267	31		RhCMV-pS392-A02-I-02	0.753452	31					RhCMV-pS392-B08-U-18	1.29338	31		RhCMV-pS392-B04-I-21	1.11352	31					RhCMV-pS392-C01-U-45	1.21608	31		RhCMV-pS392-C02-I-17	0.902127	31
RhCMV-pS392-A02-U-37	1.33982	32		RhCMV-pS392-A05-I-06	0.752249	32					RhCMV-pS392-B02-U-02	1.28498	32		RhCMV-pS392-B10-I-18	1.11179	32					RhCMV-pS392-C02-U-41	1.21586	32		RhCMV-pS392-C01-I-13	0.871705	32
RhCMV-pS392-A01-U-32	1.33256	33		RhCMV-pS392-A05-I-01	0.750561	33					RhCMV-pS392-B01-U-01	1.2797	33		RhCMV-pS392-B10-I-22	1.10424	33					RhCMV-pS392-C01-U-07	1.20484	33		RhCMV-pS392-C04-I-11	0.856454	33
RhCMV-pS392-A01-U-26	1.31779	34		RhCMV-pS392-A01-I-03	0.740039	34					RhCMV-pS392-B01-U-07	1.27776	34		RhCMV-pS392-B08-I-01	1.10249	34					RhCMV-pS392-C01-U-10	1.18927	34		RhCMV-pS392-C01-I-09	0.852715	34
RhCMV-pS392-A04-U-27	1.31673	35		RhCMV-pS392-A03-I-08	0.737154	35					RhCMV-pS392-B02-U-12	1.27748	35		RhCMV-pS392-B10-I-23	1.10006	35					RhCMV-pS392-C02-U-30	1.18589	35		RhCMV-pS392-C02-I-05	0.830869	35
RhCMV-pS392-A02-U-24	1.31255	36		RhCMV-pS392-A04-I-06	0.728119	36					RhCMV-pS392-B02-U-19	1.27562	36		RhCMV-pS392-B01-I-12	1.09769	36					RhCMV-pS392-C02-U-36	1.18073	36		RhCMV-pS392-C04-I-07	0.823149	36
RhCMV-pS392-A03-U-13	1.30935	37		RhCMV-pS392-A01-I-07	0.720929	37					RhCMV-pS392-B05-U-07	1.26915	37		RhCMV-pS392-B04-I-16	1.09591	37					RhCMV-pS392-C03-U-23	1.1706	37		RhCMV-pS392-C03-I-06	0.814976	37
RhCMV-pS392-A03-U-12	1.30077	38		RhCMV-pS392-A05-I-16	0.713839	38					RhCMV-pS392-B05-U-21	1.26071	38		RhCMV-pS392-B10-I-14	1.09553	38					RhCMV-pS392-C02-U-29	1.16715	38		RhCMV-pS392-C02-I-04	0.800459	38
RhCMV-pS392-A04-U-05	1.29654	39		RhCMV-pS392-A05-I-09	0.700669	39					RhCMV-pS392-B10-U-06	1.24844	39		RhCMV-pS392-B10-I-21	1.07748	39					RhCMV-pS392-C02-U-15	1.15072	39		RhCMV-pS392-C03-I-05	0.783742	39
RhCMV-pS392-A04-U-25	1.29352	40		RhCMV-pS392-A02-I-01	0.684416	40					RhCMV-pS392-B09-U-10	1.24745	40		RhCMV-pS392-B05-I-09	1.05939	40					RhCMV-pS392-C01-U-31	1.15067	40		RhCMV-pS392-C03-I-04	0.754806	40
RhCMV-pS392-A02-U-38	1.29249	41		RhCMV-pS392-A05-I-14	0.676273	41					RhCMV-pS392-B08-U-29	1.24702	41		RhCMV-pS392-B08-I-06	1.05833	41					RhCMV-pS392-C04-U-32	1.14645	41		RhCMV-pS392-C04-I-03	0.735388	41
RhCMV-pS392-A02-U-35	1.28373	42		RhCMV-pS392-A05-I-05	0.67526	42					RhCMV-pS392-B04-U-06	1.24246	42		RhCMV-pS392-B10-I-20	1.0526	42					RhCMV-pS392-C02-U-16	1.14286	42		RhCMV-pS392-C02-I-10	0.73509	42
RhCMV-pS392-A01-U-36	1.27765	43		RhCMV-pS392-A03-I-01	0.668348	43					RhCMV-pS392-B09-U-25	1.23282	43		RhCMV-pS392-B04-I-05	1.04872	43					RhCMV-pS392-C01-U-01	1.13117	43		RhCMV-pS392-C01-I-08	0.722521	43
RhCMV-pS392-A01-U-33	1.26602	44		RhCMV-pS392-A04-I-02	0.668343	44					RhCMV-pS392-B02-U-06	1.22559	44		RhCMV-pS392-B08-I-07	1.02622	44					RhCMV-pS392-C03-U-08	1.12388	44		RhCMV-pS392-C04-I-09	0.709911	44
RhCMV-pS392-A02-U-10	1.2442	45		RhCMV-pS392-A05-I-03	0.64909	45					RhCMV-pS392-B10-U-18	1.22549	45		RhCMV-pS392-B01-I-06	1.00686	45					RhCMV-pS392-C04-U-25	1.11706	45		RhCMV-pS392-C01-I-15	0.706879	45
RhCMV-pS392-A02-U-05	1.23388	46		RhCMV-pS392-A02-I-03	0.637386	46					RhCMV-pS392-B04-U-22	1.22236	46		RhCMV-pS392-B07-I-03	1.00527	46					RhCMV-pS392-C03-U-12	1.11323	46		RhCMV-pS392-C03-I-01	0.70629	46
RhCMV-pS392-A02-U-43	1.20866	47		RhCMV-pS392-A05-I-08	0.603504	47					RhCMV-pS392-B04-U-16	1.22114	47		RhCMV-pS392-B03-I-01	1.00478	47					RhCMV-pS392-C01-U-23	1.10446	47		RhCMV-pS392-C02-I-06	0.700163	47
RhCMV-pS392-A02-U-42	1.20817	48		RhCMV-pS392-A05-I-02	0.572016	48					RhCMV-pS392-B07-U-33	1.21926	48		RhCMV-pS392-B10-I-16	1.00254	48					RhCMV-pS392-C02-U-28	1.10131	48		RhCMV-pS392-C03-I-03	0.692205	48
RhCMV-pS392-A04-U-23	1.19599	49		RhCMV-pS392-A05-I-15	0.511658	49					RhCMV-pS392-B05-U-24	1.21301	49		RhCMV-pS392-B09-I-05	0.995815	49					RhCMV-pS392-C02-U-35	1.09472	49		RhCMV-pS392-C04-I-05	0.666971	49
RhCMV-pS392-A02-U-28	1.1847	50		RhCMV-pS392-A02-I-06	0.392889	50					RhCMV-pS392-B03-U-06	1.20772	50		RhCMV-pS392-B08-I-05	0.9937	50					RhCMV-pS392-C01-U-33	1.09364	50		RhCMV-pS392-C04-I-02	0.635058	50
RhCMV-pS392-A03-U-16	1.17789	51									RhCMV-pS392-B01-U-29	1.19988	51		RhCMV-pS392-B07-I-13	0.989763	51					RhCMV-pS392-C02-U-34	1.08308	51		RhCMV-pS392-C02-I-07	0.5995	51
RhCMV-pS392-A05-U-53	1.16995	52									RhCMV-pS392-B10-U-20	1.19648	52		RhCMV-pS392-B05-I-01	0.987619	52					RhCMV-pS392-C02-U-11	1.0787	52		RhCMV-pS392-C01-I-02	0.470126	52
RhCMV-pS392-A02-U-40	1.16406	53									RhCMV-pS392-B08-U-10	1.19184	53		RhCMV-pS392-B06-I-05	0.983052	53					RhCMV-pS392-C03-U-22	1.07667	53		RhCMV-pS392-C01-I-06	0.434093	53
RhCMV-pS392-A01-U-25	1.15945	54									RhCMV-pS392-B07-U-22	1.19178	54		RhCMV-pS392-B07-I-02	0.981072	54					RhCMV-pS392-C02-U-27	1.0707	54
RhCMV-pS392-A04-U-28	1.1576	55									RhCMV-pS392-B05-U-29	1.18804	55		RhCMV-pS392-B03-I-03	0.967959	55					RhCMV-pS392-C04-U-31	1.0684	55
RhCMV-pS392-A05-U-32	1.1507	56									RhCMV-pS392-B06-U-06	1.18736	56		RhCMV-pS392-B07-I-05	0.965394	56					RhCMV-pS392-C01-U-12	1.06737	56
RhCMV-pS392-A03-U-23	1.14855	57									RhCMV-pS392-B01-U-23	1.1848	57		RhCMV-pS392-B01-I-10	0.958186	57					RhCMV-pS392-C04-U-30	1.064	57
RhCMV-pS392-A01-U-15	1.1461	58									RhCMV-pS392-B06-U-25	1.17975	58		RhCMV-pS392-B10-I-03	0.957471	58					RhCMV-pS392-C01-U-14	1.05986	58
RhCMV-pS392-A05-U-06	1.14099	59									RhCMV-pS392-B02-U-25	1.1786	59		RhCMV-pS392-B01-I-08	0.95502	59					RhCMV-pS392-C03-U-28	1.05805	59
RhCMV-pS392-A02-U-25	1.13349	60									RhCMV-pS392-B07-U-19	1.17062	60		RhCMV-pS392-B04-I-03	0.951552	60					RhCMV-pS392-C02-U-03	1.05387	60
RhCMV-pS392-A05-U-36	1.12183	61									RhCMV-pS392-B05-U-10	1.16988	61		RhCMV-pS392-B07-I-04	0.945395	61					RhCMV-pS392-C03-U-32	1.05276	61
RhCMV-pS392-A01-U-03	1.11577	62									RhCMV-pS392-B06-U-08	1.16872	62		RhCMV-pS392-B03-I-08	0.942522	62					RhCMV-pS392-C03-U-27	1.05163	62
RhCMV-pS392-A05-U-58	1.11195	63									RhCMV-pS392-B08-U-36	1.16686	63		RhCMV-pS392-B09-I-02	0.940137	63					RhCMV-pS392-C04-U-10	1.04959	63
RhCMV-pS392-A02-U-13	1.11051	64									RhCMV-pS392-B04-U-11	1.1659	64		RhCMV-pS392-B07-I-06	0.938827	64					RhCMV-pS392-C01-U-37	1.0479	64
RhCMV-pS392-A04-U-13	1.10998	65									RhCMV-pS392-B08-U-22	1.16125	65		RhCMV-pS392-B06-I-01	0.936425	65					RhCMV-pS392-C04-U-07	1.04725	65
RhCMV-pS392-A01-U-41	1.1097	66									RhCMV-pS392-B09-U-19	1.15627	66		RhCMV-pS392-B10-I-10	0.935499	66					RhCMV-pS392-C04-U-38	1.04684	66
RhCMV-pS392-A04-U-24	1.10943	67									RhCMV-pS392-B09-U-11	1.15334	67		RhCMV-pS392-B02-I-03	0.927384	67					RhCMV-pS392-C03-U-26	1.04394	67
RhCMV-pS392-A01-U-28	1.1091	68									RhCMV-pS392-B08-U-37	1.1506	68		RhCMV-pS392-B06-I-04	0.925486	68					RhCMV-pS392-C02-U-08	1.0437	68
RhCMV-pS392-A01-U-08	1.10192	69									RhCMV-pS392-B01-U-15	1.14994	69		RhCMV-pS392-B02-I-06	0.912296	69					RhCMV-pS392-C03-U-30	1.04164	69
RhCMV-pS392-A02-U-09	1.0961	70									RhCMV-pS392-B09-U-15	1.14943	70		RhCMV-pS392-B10-I-13	0.90678	70					RhCMV-pS392-C04-U-27	1.04119	70
RhCMV-pS392-A01-U-10	1.09252	71									RhCMV-pS392-B04-U-25	1.1483	71		RhCMV-pS392-B01-I-01	0.898342	71					RhCMV-pS392-C04-U-28	1.04018	71
RhCMV-pS392-A02-U-08	1.08967	72									RhCMV-pS392-B01-U-05	1.14718	72		RhCMV-pS392-B01-I-14	0.894597	72					RhCMV-pS392-C02-U-25	1.03865	72
RhCMV-pS392-A05-U-27	1.08798	73									RhCMV-pS392-B10-U-03	1.14697	73		RhCMV-pS392-B10-I-07	0.887721	73					RhCMV-pS392-C03-U-24	1.03817	73
RhCMV-pS392-A03-U-27	1.08497	74									RhCMV-pS392-B09-U-12	1.14694	74		RhCMV-pS392-B09-I-04	0.878161	74					RhCMV-pS392-C03-U-38	1.03758	74
RhCMV-pS392-A01-U-20	1.08099	75									RhCMV-pS392-B06-U-15	1.14676	75		RhCMV-pS392-B06-I-10	0.878078	75					RhCMV-pS392-C02-U-01	1.03267	75
RhCMV-pS392-A04-U-31	1.07692	76									RhCMV-pS392-B08-U-12	1.14513	76		RhCMV-pS392-B04-I-06	0.867451	76					RhCMV-pS392-C02-U-13	1.02929	76
RhCMV-pS392-A03-U-14	1.07521	77									RhCMV-pS392-B02-U-32	1.14457	77		RhCMV-pS392-B04-I-20	0.863455	77					RhCMV-pS392-C03-U-05	1.02552	77
RhCMV-pS392-A05-U-57	1.06806	78									RhCMV-pS392-B03-U-23	1.13772	78		RhCMV-pS392-B01-I-07	0.862633	78					RhCMV-pS392-C02-U-09	1.02544	78
RhCMV-pS392-A03-U-11	1.05228	79									RhCMV-pS392-B02-U-07	1.1344	79		RhCMV-pS392-B04-I-10	0.860138	79					RhCMV-pS392-C03-U-36	1.02362	79
RhCMV-pS392-A03-U-25	1.04476	80									RhCMV-pS392-B07-U-01	1.13425	80		RhCMV-pS392-B05-I-10	0.859163	80					RhCMV-pS392-C04-U-34	1.02354	80
RhCMV-pS392-A04-U-14	1.03972	81									RhCMV-pS392-B06-U-32	1.13365	81		RhCMV-pS392-B04-I-02	0.850189	81					RhCMV-pS392-C01-U-04	1.02301	81
RhCMV-pS392-A05-U-52	1.03302	82									RhCMV-pS392-B04-U-19	1.12086	82		RhCMV-pS392-B07-I-07	0.848411	82					RhCMV-pS392-C01-U-40	1.02065	82
RhCMV-pS392-A01-U-30	1.03225	83									RhCMV-pS392-B06-U-34	1.11811	83		RhCMV-pS392-B05-I-08	0.836074	83					RhCMV-pS392-C02-U-31	1.00841	83
RhCMV-pS392-A04-U-21	1.02278	84									RhCMV-pS392-B05-U-26	1.11491	84		RhCMV-pS392-B01-I-13	0.834957	84					RhCMV-pS392-C02-U-42	1.00507	84
RhCMV-pS392-A04-U-11	1.01674	85									RhCMV-pS392-B06-U-12	1.11278	85		RhCMV-pS392-B03-I-12	0.821041	85					RhCMV-pS392-C01-U-28	1.00053	85
RhCMV-pS392-A01-U-48	1.01668	86									RhCMV-pS392-B02-U-10	1.11093	86		RhCMV-pS392-B03-I-02	0.820453	86					RhCMV-pS392-C02-U-18	0.999679	86
RhCMV-pS392-A03-U-04	1.0097	87									RhCMV-pS392-B03-U-05	1.10758	87		RhCMV-pS392-B10-I-04	0.814626	87					RhCMV-pS392-C04-U-29	0.994078	87
RhCMV-pS392-A01-U-29	1.0093	88									RhCMV-pS392-B09-U-09	1.10725	88		RhCMV-pS392-B05-I-06	0.814414	88					RhCMV-pS392-C01-U-06	0.985061	88
RhCMV-pS392-A01-U-07	1.00617	89									RhCMV-pS392-B09-U-05	1.10342	89		RhCMV-pS392-B07-I-12	0.811005	89					RhCMV-pS392-C03-U-35	0.982067	89
RhCMV-pS392-A01-U-46	0.995549	90									RhCMV-pS392-B04-U-27	1.10051	90		RhCMV-pS392-B08-I-09	0.806675	90					RhCMV-pS392-C02-U-22	0.979239	90
RhCMV-pS392-A05-U-42	0.993431	91									RhCMV-pS392-B07-U-30	1.09983	91		RhCMV-pS392-B05-I-04	0.806122	91					RhCMV-pS392-C03-U-25	0.975341	91
RhCMV-pS392-A02-U-04	0.987919	92									RhCMV-pS392-B04-U-10	1.09852	92		RhCMV-pS392-B10-I-06	0.803438	92					RhCMV-pS392-C04-U-05	0.969842	92
RhCMV-pS392-A01-U-34	0.983416	93									RhCMV-pS392-B07-U-34	1.09633	93		RhCMV-pS392-B10-I-12	0.802429	93					RhCMV-pS392-C04-U-26	0.965025	93
RhCMV-pS392-A05-U-19	0.976125	94									RhCMV-pS392-B02-U-14	1.09292	94		RhCMV-pS392-B05-I-15	0.78787	94					RhCMV-pS392-C03-U-29	0.961023	94
RhCMV-pS392-A05-U-24	0.975281	95									RhCMV-pS392-B04-U-02	1.09271	95		RhCMV-pS392-B05-I-07	0.785273	95					RhCMV-pS392-C03-U-20	0.959058	95
RhCMV-pS392-A03-U-29	0.973403	96									RhCMV-pS392-B03-U-15	1.09186	96		RhCMV-pS392-B01-I-03	0.782602	96					RhCMV-pS392-C03-U-14	0.958758	96
RhCMV-pS392-A04-U-29	0.972786	97									RhCMV-pS392-B02-U-17	1.09095	97		RhCMV-pS392-B03-I-06	0.7816	97					RhCMV-pS392-C03-U-18	0.958525	97
RhCMV-pS392-A05-U-54	0.969794	98									RhCMV-pS392-B07-U-06	1.08852	98		RhCMV-pS392-B10-I-24	0.771461	98					RhCMV-pS392-C04-U-33	0.956031	98
RhCMV-pS392-A02-U-11	0.967764	99									RhCMV-pS392-B09-U-17	1.08745	99		RhCMV-pS392-B03-I-04	0.765564	99					RhCMV-pS392-C04-U-04	0.955692	99
RhCMV-pS392-A04-U-07	0.967619	100									RhCMV-pS392-B03-U-25	1.08729	100		RhCMV-pS392-B03-I-10	0.762724	100					RhCMV-pS392-C01-U-03	0.95504	100
RhCMV-pS392-A02-U-31	0.964453	101									RhCMV-pS392-B09-U-14	1.08515	101		RhCMV-pS392-B04-I-15	0.761355	101					RhCMV-pS392-C01-U-25	0.952785	101
RhCMV-pS392-A01-U-50	0.961879	102									RhCMV-pS392-B05-U-11	1.08481	102		RhCMV-pS392-B08-I-02	0.745786	102					RhCMV-pS392-C04-U-20	0.952117	102
RhCMV-pS392-A05-U-59	0.961774	103									RhCMV-pS392-B02-U-16	1.08467	103		RhCMV-pS392-B07-I-01	0.73844	103					RhCMV-pS392-C02-U-02	0.950501	103
RhCMV-pS392-A02-U-30	0.950334	104									RhCMV-pS392-B06-U-07	1.08323	104		RhCMV-pS392-B06-I-09	0.735852	104					RhCMV-pS392-C01-U-13	0.943598	104
RhCMV-pS392-A04-U-22	0.949655	105									RhCMV-pS392-B04-U-12	1.07984	105		RhCMV-pS392-B07-I-15	0.73281	105					RhCMV-pS392-C04-U-08	0.931381	105
RhCMV-pS392-A01-U-39	0.946611	106									RhCMV-pS392-B01-U-25	1.07903	106		RhCMV-pS392-B06-I-08	0.726058	106					RhCMV-pS392-C02-U-33	0.925344	106
RhCMV-pS392-A02-U-36	0.945661	107									RhCMV-pS392-B03-U-09	1.07402	107		RhCMV-pS392-B10-I-19	0.723192	107					RhCMV-pS392-C04-U-09	0.920731	107
RhCMV-pS392-A04-U-19	0.943136	108									RhCMV-pS392-B04-U-14	1.07304	108		RhCMV-pS392-B05-I-03	0.718697	108					RhCMV-pS392-C04-U-02	0.914258	108
RhCMV-pS392-A01-U-37	0.939735	109									RhCMV-pS392-B05-U-05	1.07261	109		RhCMV-pS392-B05-I-12	0.716601	109					RhCMV-pS392-C02-U-32	0.912999	109
RhCMV-pS392-A01-U-47	0.938926	110									RhCMV-pS392-B05-U-16	1.07116	110		RhCMV-pS392-B05-I-16	0.714551	110					RhCMV-pS392-C01-U-39	0.911152	110
RhCMV-pS392-A05-U-44	0.93552	111									RhCMV-pS392-B07-U-36	1.06929	111		RhCMV-pS392-B04-I-17	0.709596	111					RhCMV-pS392-C04-U-18	0.907296	111
RhCMV-pS392-A05-U-03	0.934423	112									RhCMV-pS392-B05-U-27	1.06928	112		RhCMV-pS392-B07-I-14	0.691577	112					RhCMV-pS392-C04-U-01	0.903872	112
RhCMV-pS392-A05-U-17	0.931046	113									RhCMV-pS392-B06-U-03	1.06668	113		RhCMV-pS392-B04-I-11	0.687742	113					RhCMV-pS392-C01-U-19	0.903707	113
RhCMV-pS392-A02-U-02	0.915768	114									RhCMV-pS392-B07-U-02	1.06613	114		RhCMV-pS392-B07-I-11	0.668739	114					RhCMV-pS392-C03-U-17	0.894792	114
RhCMV-pS392-A03-U-18	0.911684	115									RhCMV-pS392-B02-U-31	1.06551	115		RhCMV-pS392-B08-I-03	0.666561	115					RhCMV-pS392-C03-U-03	0.889298	115
RhCMV-pS392-A02-U-29	0.911386	116									RhCMV-pS392-B07-U-32	1.06087	116		RhCMV-pS392-B06-I-02	0.658363	116					RhCMV-pS392-C01-U-32	0.884888	116
RhCMV-pS392-A04-U-33	0.910308	117									RhCMV-pS392-B04-U-32	1.05938	117		RhCMV-pS392-B09-I-03	0.654054	117					RhCMV-pS392-C04-U-06	0.882383	117
RhCMV-pS392-A01-U-19	0.905256	118									RhCMV-pS392-B06-U-30	1.05909	118		RhCMV-pS392-B10-I-02	0.627924	118					RhCMV-pS392-C04-U-15	0.881969	118
RhCMV-pS392-A05-U-56	0.899896	119									RhCMV-pS392-B05-U-01	1.05882	119		RhCMV-pS392-B02-I-01	0.623453	119					RhCMV-pS392-C02-U-44	0.881084	119
RhCMV-pS392-A03-U-05	0.896953	120									RhCMV-pS392-B07-U-26	1.0544	120		RhCMV-pS392-B01-I-04	0.621827	120					RhCMV-pS392-C01-U-44	0.872832	120
RhCMV-pS392-A02-U-19	0.891231	121									RhCMV-pS392-B03-U-20	1.05431	121		RhCMV-pS392-B04-I-14	0.60007	121					RhCMV-pS392-C01-U-46	0.871261	121
RhCMV-pS392-A01-U-11	0.889887	122									RhCMV-pS392-B07-U-21	1.05221	122		RhCMV-pS392-B04-I-19	0.59151	122					RhCMV-pS392-C03-U-07	0.863692	122
RhCMV-pS392-A02-U-21	0.88977	123									RhCMV-pS392-B02-U-08	1.0516	123		RhCMV-pS392-B10-I-08	0.587123	123					RhCMV-pS392-C01-U-15	0.862449	123
RhCMV-pS392-A01-U-12	0.889179	124									RhCMV-pS392-B04-U-05	1.05121	124		RhCMV-pS392-B01-I-05	0.580943	124					RhCMV-pS392-C02-U-43	0.861446	124
RhCMV-pS392-A05-U-55	0.887909	125									RhCMV-pS392-B08-U-21	1.04807	125		RhCMV-pS392-B05-I-14	0.553713	125					RhCMV-pS392-C01-U-22	0.849778	125
RhCMV-pS392-A01-U-01	0.885539	126									RhCMV-pS392-B04-U-13	1.04773	126		RhCMV-pS392-B10-I-15	0.553272	126					RhCMV-pS392-C01-U-05	0.849197	126
RhCMV-pS392-A04-U-15	0.88503	127									RhCMV-pS392-B07-U-24	1.04559	127		RhCMV-pS392-B03-I-05	0.549213	127					RhCMV-pS392-C01-U-41	0.844074	127
RhCMV-pS392-A01-U-45	0.880787	128									RhCMV-pS392-B10-U-01	1.04389	128		RhCMV-pS392-B10-I-09	0.533722	128					RhCMV-pS392-C01-U-26	0.840659	128
RhCMV-pS392-A03-U-30	0.880731	129									RhCMV-pS392-B08-U-14	1.04312	129		RhCMV-pS392-B05-I-02	0.526096	129					RhCMV-pS392-C04-U-35	0.839933	129
RhCMV-pS392-A01-U-35	0.880079	130									RhCMV-pS392-B04-U-33	1.03809	130		RhCMV-pS392-B02-I-04	0.503206	130					RhCMV-pS392-C04-U-16	0.838239	130
RhCMV-pS392-A02-U-33	0.876917	131									RhCMV-pS392-B07-U-40	1.03327	131		RhCMV-pS392-B06-I-11	0.480895	131					RhCMV-pS392-C04-U-11	0.829396	131
RhCMV-pS392-A01-U-05	0.876844	132									RhCMV-pS392-B01-U-27	1.02974	132		RhCMV-pS392-B02-I-02	0.423219	132					RhCMV-pS392-C04-U-14	0.827853	132
RhCMV-pS392-A05-U-33	0.874148	133									RhCMV-pS392-B03-U-19	1.0287	133		RhCMV-pS392-B01-I-15	0.410126	133					RhCMV-pS392-C03-U-06	0.816441	133
RhCMV-pS392-A03-U-31	0.86917	134									RhCMV-pS392-B01-U-03	1.02725	134		RhCMV-pS392-B07-I-08	0.358578	134					RhCMV-pS392-C01-U-27	0.81016	134
RhCMV-pS392-A01-U-44	0.86835	135									RhCMV-pS392-B08-U-35	1.0247	135		RhCMV-pS392-B05-I-11	0.350127	135					RhCMV-pS392-C03-U-04	0.809648	135
RhCMV-pS392-A03-U-19	0.859598	136									RhCMV-pS392-B10-U-02	1.0214	136		RhCMV-pS392-B06-I-03	0.346454	136					RhCMV-pS392-C03-U-31	0.809182	136
RhCMV-pS392-A05-U-28	0.855577	137									RhCMV-pS392-B05-U-30	1.01969	137									RhCMV-pS392-C03-U-19	0.808183	137
RhCMV-pS392-A05-U-35	0.855154	138									RhCMV-pS392-B09-U-32	1.01959	138									RhCMV-pS392-C01-U-21	0.79906	138
RhCMV-pS392-A01-U-24	0.85288	139									RhCMV-pS392-B09-U-03	1.01756	139									RhCMV-pS392-C03-U-33	0.797062	139
RhCMV-pS392-A04-U-02	0.851804	140									RhCMV-pS392-B05-U-08	1.01335	140									RhCMV-pS392-C03-U-13	0.793232	140
RhCMV-pS392-A01-U-02	0.851464	141									RhCMV-pS392-B07-U-07	1.00801	141									RhCMV-pS392-C01-U-36	0.777065	141
RhCMV-pS392-A05-U-34	0.851187	142									RhCMV-pS392-B03-U-02	1.00385	142									RhCMV-pS392-C01-U-11	0.776211	142
RhCMV-pS392-A02-U-34	0.85053	143									RhCMV-pS392-B07-U-23	1.00176	143									RhCMV-pS392-C02-U-23	0.775402	143
RhCMV-pS392-A05-U-02	0.846797	144									RhCMV-pS392-B02-U-15	0.999761	144									RhCMV-pS392-C04-U-36	0.774376	144
RhCMV-pS392-A03-U-26	0.844681	145									RhCMV-pS392-B07-U-15	0.996726	145									RhCMV-pS392-C01-U-18	0.773684	145
RhCMV-pS392-A03-U-34	0.835482	146									RhCMV-pS392-B05-U-20	0.99634	146									RhCMV-pS392-C02-U-37	0.759277	146
RhCMV-pS392-A02-U-12	0.833587	147									RhCMV-pS392-B08-U-02	0.99525	147									RhCMV-pS392-C04-U-24	0.75921	147
RhCMV-pS392-A05-U-08	0.828563	148									RhCMV-pS392-B07-U-38	0.995047	148									RhCMV-pS392-C04-U-19	0.757705	148
RhCMV-pS392-A04-U-09	0.827321	149									RhCMV-pS392-B08-U-32	0.9937	149									RhCMV-pS392-C02-U-07	0.754727	149
RhCMV-pS392-A02-U-17	0.824337	150									RhCMV-pS392-B04-U-09	0.992993	150									RhCMV-pS392-C01-U-20	0.75425	150
RhCMV-pS392-A01-U-43	0.822951	151									RhCMV-pS392-B01-U-10	0.991137	151									RhCMV-pS392-C01-U-35	0.741784	151
RhCMV-pS392-A03-U-01	0.821995	152									RhCMV-pS392-B09-U-08	0.991022	152									RhCMV-pS392-C02-U-04	0.728867	152
RhCMV-pS392-A05-U-10	0.818939	153									RhCMV-pS392-B05-U-25	0.987977	153									RhCMV-pS392-C04-U-03	0.706448	153
RhCMV-pS392-A05-U-16	0.818855	154									RhCMV-pS392-B09-U-30	0.987818	154									RhCMV-pS392-C01-U-02	0.702576	154
RhCMV-pS392-A05-U-13	0.814296	155									RhCMV-pS392-B05-U-06	0.985737	155									RhCMV-pS392-C02-U-24	0.688321	155
RhCMV-pS392-A05-U-12	0.808471	156									RhCMV-pS392-B01-U-09	0.983682	156									RhCMV-pS392-C03-U-02	0.64935	156
RhCMV-pS392-A05-U-49	0.803997	157									RhCMV-pS392-B06-U-24	0.980485	157									RhCMV-pS392-C03-U-34	0.645588	157
RhCMV-pS392-A02-U-20	0.798924	158									RhCMV-pS392-B06-U-26	0.979397	158									RhCMV-pS392-C02-U-05	0.64212	158
RhCMV-pS392-A03-U-09	0.795641	159									RhCMV-pS392-B03-U-04	0.979099	159									RhCMV-pS392-C02-U-20	0.637336	159
RhCMV-pS392-A04-U-30	0.792823	160									RhCMV-pS392-B02-U-18	0.978473	160									RhCMV-pS392-C01-U-08	0.6328	160
RhCMV-pS392-A05-U-22	0.78838	161									RhCMV-pS392-B02-U-04	0.976398	161									RhCMV-pS392-C04-U-22	0.629677	161
RhCMV-pS392-A05-U-01	0.786354	162									RhCMV-pS392-B03-U-01	0.975794	162									RhCMV-pS392-C02-U-12	0.619572	162
RhCMV-pS392-A01-U-49	0.780989	163									RhCMV-pS392-B06-U-02	0.973314	163									RhCMV-pS392-C02-U-39	0.618134	163
RhCMV-pS392-A02-U-26	0.780131	164									RhCMV-pS392-B07-U-17	0.971171	164									RhCMV-pS392-C02-U-21	0.552597	164
RhCMV-pS392-A01-U-51	0.779978	165									RhCMV-pS392-B07-U-28	0.970702	165									RhCMV-pS392-C01-U-16	0.504348	165
RhCMV-pS392-A01-U-38	0.766328	166									RhCMV-pS392-B08-U-01	0.96501	166									RhCMV-pS392-C02-U-17	0.493885	166
RhCMV-pS392-A05-U-04	0.764658	167									RhCMV-pS392-B08-U-03	0.962583	167									RhCMV-pS392-C03-U-01	0.455055	167
RhCMV-pS392-A05-U-21	0.762801	168									RhCMV-pS392-B10-U-14	0.96021	168
RhCMV-pS392-A04-U-16	0.759199	169									RhCMV-pS392-B07-U-13	0.957641	169
RhCMV-pS392-A05-U-07	0.75858	170									RhCMV-pS392-B09-U-27	0.955474	170
RhCMV-pS392-A05-U-30	0.755963	171									RhCMV-pS392-B09-U-21	0.950489	171
RhCMV-pS392-A02-U-22	0.753646	172									RhCMV-pS392-B03-U-16	0.94737	172
RhCMV-pS392-A02-U-16	0.737288	173									RhCMV-pS392-B09-U-06	0.945943	173
RhCMV-pS392-A01-U-27	0.732354	174									RhCMV-pS392-B03-U-08	0.945117	174
RhCMV-pS392-A04-U-20	0.731696	175									RhCMV-pS392-B01-U-28	0.944603	175
RhCMV-pS392-A02-U-27	0.730083	176									RhCMV-pS392-B03-U-22	0.943208	176
RhCMV-pS392-A02-U-07	0.729888	177									RhCMV-pS392-B08-U-13	0.941643	177
RhCMV-pS392-A01-U-13	0.723457	178									RhCMV-pS392-B01-U-34	0.939872	178
RhCMV-pS392-A03-U-06	0.719129	179									RhCMV-pS392-B05-U-12	0.937461	179
RhCMV-pS392-A01-U-42	0.718603	180									RhCMV-pS392-B07-U-27	0.936185	180
RhCMV-pS392-A02-U-14	0.713335	181									RhCMV-pS392-B07-U-39	0.934704	181
RhCMV-pS392-A02-U-18	0.710901	182									RhCMV-pS392-B10-U-12	0.933452	182
RhCMV-pS392-A01-U-18	0.70465	183									RhCMV-pS392-B10-U-05	0.931491	183
RhCMV-pS392-A03-U-03	0.703963	184									RhCMV-pS392-B07-U-04	0.930185	184
RhCMV-pS392-A01-U-09	0.7001	185									RhCMV-pS392-B06-U-20	0.929728	185
RhCMV-pS392-A02-U-39	0.693666	186									RhCMV-pS392-B06-U-11	0.928528	186
RhCMV-pS392-A01-U-06	0.691404	187									RhCMV-pS392-B07-U-08	0.928037	187
RhCMV-pS392-A02-U-01	0.687921	188									RhCMV-pS392-B04-U-28	0.926835	188
RhCMV-pS392-A04-U-03	0.685433	189									RhCMV-pS392-B01-U-21	0.925472	189
RhCMV-pS392-A05-U-29	0.685052	190									RhCMV-pS392-B09-U-31	0.925184	190
RhCMV-pS392-A05-U-38	0.672558	191									RhCMV-pS392-B05-U-23	0.922069	191
RhCMV-pS392-A03-U-02	0.67071	192									RhCMV-pS392-B03-U-12	0.921198	192
RhCMV-pS392-A03-U-20	0.66984	193									RhCMV-pS392-B08-U-30	0.920645	193
RhCMV-pS392-A03-U-08	0.669032	194									RhCMV-pS392-B10-U-13	0.920073	194
RhCMV-pS392-A05-U-05	0.664961	195									RhCMV-pS392-B10-U-11	0.919237	195
RhCMV-pS392-A01-U-21	0.663295	196									RhCMV-pS392-B06-U-10	0.919236	196
RhCMV-pS392-A01-U-23	0.660666	197									RhCMV-pS392-B10-U-10	0.918573	197
RhCMV-pS392-A05-U-50	0.657532	198									RhCMV-pS392-B02-U-22	0.911099	198
RhCMV-pS392-A01-U-14	0.655307	199									RhCMV-pS392-B01-U-18	0.910903	199
RhCMV-pS392-A03-U-28	0.653929	200									RhCMV-pS392-B05-U-15	0.908677	200
RhCMV-pS392-A05-U-11	0.651876	201									RhCMV-pS392-B02-U-01	0.906708	201
RhCMV-pS392-A05-U-14	0.650019	202									RhCMV-pS392-B05-U-22	0.906056	202
RhCMV-pS392-A02-U-23	0.646247	203									RhCMV-pS392-B02-U-20	0.904659	203
RhCMV-pS392-A04-U-01	0.623909	204									RhCMV-pS392-B05-U-04	0.904436	204
RhCMV-pS392-A01-U-04	0.610514	205									RhCMV-pS392-B09-U-07	0.902316	205
RhCMV-pS392-A05-U-20	0.608401	206									RhCMV-pS392-B06-U-23	0.899647	206
RhCMV-pS392-A05-U-18	0.60781	207									RhCMV-pS392-B01-U-33	0.898682	207
RhCMV-pS392-A05-U-39	0.605446	208									RhCMV-pS392-B08-U-25	0.89719	208
RhCMV-pS392-A03-U-07	0.602154	209									RhCMV-pS392-B08-U-06	0.897014	209
RhCMV-pS392-A03-U-32	0.595628	210									RhCMV-pS392-B10-U-07	0.896429	210
RhCMV-pS392-A04-U-10	0.590285	211									RhCMV-pS392-B08-U-16	0.89058	211
RhCMV-pS392-A05-U-48	0.587465	212									RhCMV-pS392-B01-U-02	0.887176	212
RhCMV-pS392-A02-U-41	0.57799	213									RhCMV-pS392-B07-U-16	0.88678	213
RhCMV-pS392-A02-U-03	0.566598	214									RhCMV-pS392-B08-U-31	0.883766	214
RhCMV-pS392-A05-U-15	0.564756	215									RhCMV-pS392-B05-U-09	0.881656	215
RhCMV-pS392-A05-U-40	0.562393	216									RhCMV-pS392-B06-U-14	0.878385	216
RhCMV-pS392-A03-U-33	0.545717	217									RhCMV-pS392-B10-U-21	0.876245	217
RhCMV-pS392-A04-U-12	0.537345	218									RhCMV-pS392-B10-U-19	0.872208	218
RhCMV-pS392-A05-U-26	0.506086	219									RhCMV-pS392-B04-U-20	0.871221	219
RhCMV-pS392-A05-U-09	0.506002	220									RhCMV-pS392-B03-U-17	0.870373	220
RhCMV-pS392-A04-U-04	0.493944	221									RhCMV-pS392-B07-U-03	0.868336	221
RhCMV-pS392-A04-U-06	0.485201	222									RhCMV-pS392-B04-U-18	0.867678	222
											RhCMV-pS392-B07-U-10	0.867373	223
											RhCMV-pS392-B02-U-09	0.864879	224
											RhCMV-pS392-B07-U-35	0.863101	225
											RhCMV-pS392-B07-U-05	0.861398	226
											RhCMV-pS392-B04-U-34	0.860847	227
											RhCMV-pS392-B09-U-04	0.860441	228
											RhCMV-pS392-B01-U-19	0.858854	229
											RhCMV-pS392-B08-U-33	0.857387	230
											RhCMV-pS392-B04-U-15	0.856198	231
											RhCMV-pS392-B08-U-04	0.856012	232
											RhCMV-pS392-B02-U-33	0.855858	233
											RhCMV-pS392-B07-U-11	0.855275	234
											RhCMV-pS392-B05-U-19	0.854969	235
											RhCMV-pS392-B06-U-27	0.853104	236
											RhCMV-pS392-B09-U-24	0.84746	237
											RhCMV-pS392-B08-U-09	0.845192	238
											RhCMV-pS392-B08-U-34	0.839752	239
											RhCMV-pS392-B03-U-24	0.838178	240
											RhCMV-pS392-B07-U-25	0.836461	241
											RhCMV-pS392-B09-U-26	0.834889	242
											RhCMV-pS392-B01-U-14	0.833494	243
											RhCMV-pS392-B01-U-08	0.832677	244
											RhCMV-pS392-B02-U-27	0.829355	245
											RhCMV-pS392-B05-U-13	0.828568	246
											RhCMV-pS392-B08-U-11	0.828171	247
											RhCMV-pS392-B04-U-30	0.827088	248
											RhCMV-pS392-B04-U-04	0.824197	249
											RhCMV-pS392-B07-U-14	0.823276	250
											RhCMV-pS392-B01-U-20	0.821069	251
											RhCMV-pS392-B01-U-31	0.821069	252
											RhCMV-pS392-B06-U-04	0.820456	253
											RhCMV-pS392-B05-U-32	0.819656	254
											RhCMV-pS392-B01-U-22	0.817699	255
											RhCMV-pS392-B08-U-15	0.816209	256
											RhCMV-pS392-B10-U-15	0.814684	257
											RhCMV-pS392-B03-U-03	0.814455	258
											RhCMV-pS392-B07-U-37	0.813869	259
											RhCMV-pS392-B01-U-06	0.812865	260
											RhCMV-pS392-B09-U-29	0.812815	261
											RhCMV-pS392-B02-U-26	0.811767	262
											RhCMV-pS392-B04-U-21	0.806821	263
											RhCMV-pS392-B08-U-24	0.805769	264
											RhCMV-pS392-B04-U-29	0.804695	265
											RhCMV-pS392-B09-U-28	0.802984	266
											RhCMV-pS392-B09-U-02	0.801012	267
											RhCMV-pS392-B07-U-18	0.799178	268
											RhCMV-pS392-B03-U-14	0.799129	269
											RhCMV-pS392-B02-U-13	0.798196	270
											RhCMV-pS392-B07-U-20	0.798042	271
											RhCMV-pS392-B09-U-33	0.796849	272
											RhCMV-pS392-B04-U-24	0.796276	273
											RhCMV-pS392-B01-U-04	0.792576	274
											RhCMV-pS392-B01-U-12	0.792168	275
											RhCMV-pS392-B06-U-22	0.786749	276
											RhCMV-pS392-B03-U-18	0.785076	277
											RhCMV-pS392-B09-U-18	0.781759	278
											RhCMV-pS392-B06-U-13	0.776871	279
											RhCMV-pS392-B06-U-17	0.771764	280
											RhCMV-pS392-B09-U-13	0.770557	281
											RhCMV-pS392-B06-U-19	0.767858	282
											RhCMV-pS392-B04-U-01	0.766259	283
											RhCMV-pS392-B09-U-16	0.763437	284
											RhCMV-pS392-B10-U-09	0.762839	285
											RhCMV-pS392-B05-U-03	0.761468	286
											RhCMV-pS392-B02-U-03	0.758043	287
											RhCMV-pS392-B05-U-17	0.757799	288
											RhCMV-pS392-B02-U-24	0.757777	289
											RhCMV-pS392-B02-U-11	0.757564	290
											RhCMV-pS392-B06-U-29	0.756054	291
											RhCMV-pS392-B01-U-30	0.748697	292
											RhCMV-pS392-B10-U-16	0.744241	293
											RhCMV-pS392-B10-U-04	0.743607	294
											RhCMV-pS392-B03-U-11	0.74353	295
											RhCMV-pS392-B06-U-09	0.742298	296
											RhCMV-pS392-B08-U-27	0.741312	297
											RhCMV-pS392-B02-U-05	0.740826	298
											RhCMV-pS392-B04-U-23	0.739869	299
											RhCMV-pS392-B01-U-24	0.734094	300
											RhCMV-pS392-B08-U-08	0.733796	301
											RhCMV-pS392-B02-U-28	0.728799	302
											RhCMV-pS392-B06-U-05	0.726141	303
											RhCMV-pS392-B09-U-34	0.726054	304
											RhCMV-pS392-B08-U-23	0.722917	305
											RhCMV-pS392-B02-U-23	0.72236	306
											RhCMV-pS392-B01-U-13	0.719524	307
											RhCMV-pS392-B07-U-29	0.71728	308
											RhCMV-pS392-B05-U-28	0.716577	309
											RhCMV-pS392-B05-U-02	0.709976	310
											RhCMV-pS392-B06-U-16	0.706246	311
											RhCMV-pS392-B06-U-01	0.704404	312
											RhCMV-pS392-B04-U-07	0.693156	313
											RhCMV-pS392-B01-U-16	0.684224	314
											RhCMV-pS392-B04-U-03	0.682725	315
											RhCMV-pS392-B04-U-17	0.679806	316
											RhCMV-pS392-B03-U-10	0.678211	317
											RhCMV-pS392-B06-U-18	0.677393	318
											RhCMV-pS392-B08-U-20	0.673609	319
											RhCMV-pS392-B02-U-30	0.659722	320
											RhCMV-pS392-B05-U-31	0.653933	321
											RhCMV-pS392-B06-U-28	0.630961	322
											RhCMV-pS392-B09-U-23	0.630282	323
											RhCMV-pS392-B07-U-41	0.615976	324
											RhCMV-pS392-B08-U-07	0.584995	325
											RhCMV-pS392-B03-U-21	0.539567	326
